# Supplementary material for: Missense variant interaction scanning reveals a critical role of the FERM domain for tumor suppressor protein NF2 conformation and function
Source: Life Sci Alliance. 2023 Jun 6;6(8):e202302043. doi: 10.26508/lsa.202302043 (PMC10244618; doi:10.26508/lsa.202302043)
Supplement: Supplementary file 1 [file LSA-2023-02043_TableS1.xlsx]

## Sheet: Tabelle1
Interaction	MtPos	Mutation	WTRes	MtRes	MtCodon	R2HScore
AOF2_ABL_F	15	K15A	15::K	A	GCT	2.5656
AOF2_ABL_F	25	R25L	25::R	L	TTG	7.0704
AOF2_ABL_F	55	S55E	55::S	E	GAA	7.4794
AOF2_ABL_F	55	S55F	55::S	F	TTT	3.5767
AOF2_ABL_F	56	V56C	56::V	C	TGT	6.4987
AOF2_ABL_F	57	L57A	57::L	A	GCT	3.4959
AOF2_ABL_F	58	L58K	58::L	K	AAA	7.512
AOF2_ABL_F	58	L58P	58::L	P	CCA	4.6388
AOF2_ABL_F	59	A59L	59::A	L	TTG	28.9736
AOF2_ABL_F	61	Y61L	61::Y	L	TTG	7.0814
AOF2_ABL_F	64	Q64P	64::Q	P	CCT	6.8666
AOF2_ABL_F	65	A65V	65::A	V	GTC	1.8982
AOF2_ABL_F	69	D69K	69::D	K	AAA	6.1309
AOF2_ABL_F	75	H75S	75::H	S	TCC	3.2201
AOF2_ABL_F	78	G78K	78::G	K	AAA	5.2723
AOF2_ABL_F	82	Q82A	82::Q	A	GCT	4.6637
AOF2_ABL_F	82	Q82D	82::Q	D	GAT	1.5837
AOF2_ABL_F	87	P87S	87::P	S	TCC	3.1304
AOF2_ABL_F	105	I105C	105::I	C	TGT	1.4178
AOF2_ABL_F	111	E111A	111::E	A	GCA	1.5124
AOF2_ABL_F	113	R113C	113::R	C	TGC	4.4249
AOF2_ABL_F	121	E121A	121::E	A	GCT	1.5896
AOF2_ABL_F	126	K126E	126::K	E	GAA	22.8777
AOF2_ABL_F	127	I127E	127::I	E	GAA	11.8331
AOF2_ABL_F	130	D130A	130::D	A	GCG	1.5408
AOF2_ABL_F	137	N137L	137::N	L	CTC	1.5291
AOF2_ABL_F	137	N137N	137::N	N	AAT	1.4617
AOF2_ABL_F	137	N137R	137::N	R	CGC	2.2128
AOF2_ABL_F	140	A140G	140::A	G	GGC	1.9136
AOF2_ABL_F	141	I141A	141::I	A	GCT	30.8031
AOF2_ABL_F	143	N143M	143::N	M	ATG	2.1789
AOF2_ABL_F	144	K144L	144::K	L	TTG	3.5611
AOF2_ABL_F	148	E148A	148::E	A	GCT	1.738
AOF2_ABL_F	148	E148K	148::E	K	AAG	1.492
AOF2_ABL_F	151	L151S	151::L	S	TCT	6.8025
AOF2_ABL_F	155	A155C	155::A	C	TGC	1.9327
AOF2_ABL_F	156	L156P	156::L	P	CCT	1.9509
AOF2_ABL_F	156	L156W	156::L	W	TGG	5.8746
AOF2_ABL_F	157	G157A	157::G	A	GCT	5.012
AOF2_ABL_F	157	G157L	157::G	L	TTG	10.0815
AOF2_ABL_F	159	H159A	159::H	A	GCC	1.3912
AOF2_ABL_F	159	H159E	159::H	E	GAA	1.4449
AOF2_ABL_F	159	H159L	159::H	L	TTG	4.1481
AOF2_ABL_F	159	H159P	159::H	P	CCA	3.9338
AOF2_ABL_F	160	I160K	160::I	K	AAA	4.0699
AOF2_ABL_F	161	Y161A	161::Y	A	GCT	2.2298
AOF2_ABL_F	163	P163E	163::P	E	GAA	4.0525
AOF2_ABL_F	163	P163K	163::P	K	AAA	5.575
AOF2_ABL_F	163	P163L	163::P	L	TTG	5.9492
AOF2_ABL_F	165	N165A	165::N	A	GCT	11.7686
AOF2_ABL_F	165	N165E	165::N	E	GAA	4.7568
AOF2_ABL_F	165	N165L	165::N	L	TTG	1.8117
AOF2_ABL_F	166	R166N	166::R	N	AAC	1.8226
AOF2_ABL_F	170	K170R	170::K	R	AGA	3.7237
AOF2_ABL_F	171	I171K	171::I	K	AAA	8.4214
AOF2_ABL_F	198	D198G	198::D	G	GGT	2.2755
AOF2_ABL_F	211	K211I	211::K	I	ATC	2.5953
AOF2_ABL_F	213	I213F	213::I	F	TTC	6.7649
AOF2_ABL_F	225	M225K	225::M	K	AAA	43.0213
AOF2_ABL_F	228	R228R	228::R	R	AGA	2.273
AOF2_ABL_F	244	E244E	244::E	E	GAA	1.5703
AOF2_ABL_F	245	E245Y	245::E	Y	TAC	1.4677
AOF2_ABL_F	251	M251A	251::M	A	GCT	2.6059
AOF2_ABL_F	253	R253Q	253::R	Q	CAG	1.484
AOF2_ABL_F	266	A266K	266::A	K	AAA	2.1634
AOF2_ABL_F	268	R268E	268::R	E	GAA	7.5593
AOF2_ABL_F	272	E272K	272::E	K	AAG	1.7713
AOF2_ABL_F	286	M286A	286::M	A	GCT	1.8858
AOF2_ABL_F	297	T297A	297::T	A	GCT	2.9385
AOF2_ABL_F	299	D299L	299::D	L	TTG	4.2268
AOF2_ABL_F	301	L301A	301::L	A	GCT	1.996
AOF2_ABL_F	304	K304A	304::K	A	GCT	3.5812
AOF2_ABL_F	304	K304P	304::K	P	CCG	1.4041
AOF2_ABL_F	306	Q306H	306::Q	H	CAT	1.7942
AOF2_ABL_F	308	T308I	308::T	I	ATC	2.8387
AOF2_ABL_F	309	E309K	309::E	K	AAA	1.9704
AOF2_ABL_F	311	E311K	311::E	K	AAA	1.6685
AOF2_ABL_F	313	K313A	313::K	A	GCT	3.8219
AOF2_ABL_F	318	K318A	318::K	A	GCT	3.0872
AOF2_ABL_F	318	K318E	318::K	E	GAA	1.8062
AOF2_ABL_F	318	K318T	318::K	T	ACC	1.5393
AOF2_ABL_F	323	E323L	323::E	L	TTG	1.5472
AOF2_ABL_F	324	Q324Q	324::Q	Q	CAA	3.0956
AOF2_ABL_F	326	M326E	326::M	E	GAA	1.8633
AOF2_ABL_F	328	R328L	328::R	L	TTG	2.2052
AOF2_ABL_F	329	I329A	329::I	A	GCT	1.8054
AOF2_ABL_F	329	I329E	329::I	E	GAA	3.1862
AOF2_ABL_F	330	K330L	330::K	L	TTG	2.5892
AOF2_ABL_F	332	T332A	332::T	A	GCT	2.1641
AOF2_ABL_F	333	A333E	333::A	E	GAA	2.0409
AOF2_ABL_F	334	I334K	334::I	K	AAA	3.8747
AOF2_ABL_F	335	R335C	335::R	C	TGT	2.8175
AOF2_ABL_F	335	R335P	335::R	P	CCA	1.7025
AOF2_ABL_F	335	R335S	335::R	S	TCC	1.8956
AOF2_ABL_F	336	T336K	336::T	K	AAA	2.2581
AOF2_ABL_F	340	K340E	340::K	E	GAA	1.7148
AOF2_ABL_F	342	L342K	342::L	K	AAA	1.6266
AOF2_ABL_F	343	M343E	343::M	E	GAA	4.7203
AOF2_ABL_F	345	Q345E	345::Q	E	GAA	3.7277
AOF2_ABL_F	345	Q345L	345::Q	L	TTG	2.3886
AOF2_ABL_F	345	Q345T	345::Q	T	ACT	6.2743
AOF2_ABL_F	349	E349P	349::E	P	CCA	2.406
AOF2_ABL_F	349	E349T	349::E	T	ACC	2.7518
AOF2_ABL_F	356	K356A	356::K	A	GCT	2.0026
AOF2_ABL_F	356	K356E	356::K	E	GAA	1.9088
AOF2_ABL_F	356	K356K	356::K	K	AAA	5.1033
AOF2_ABL_F	358	A358L	358::A	L	TTG	6.7705
AOF2_ABL_F	361	S361A	361::S	A	GCT	2.2882
AOF2_ABL_F	364	R364A	364::R	A	GCT	3.1501
AOF2_ABL_F	365	A365K	365::A	K	AAA	2.0027
AOF2_ABL_F	367	E367A	367::E	A	GCT	4.1042
AOF2_ABL_F	375	L375A	375::L	A	GCT	3.0674
AOF2_ABL_F	379	R379C	379::R	C	TGC	2.0362
AOF2_ABL_F	379	R379E	379::R	E	GAA	5.5966
AOF2_ABL_F	381	A381K	381::A	K	AAA	6.116
AOF2_ABL_F	385	A385E	385::A	E	GAA	2.4039
AOF2_ABL_F	387	Q387L	387::Q	L	TTG	2.0718
AOF2_ABL_F	388	K388A	388::K	A	GCT	1.4312
AOF2_ABL_F	389	L389E	389::L	E	GAA	1.8729
AOF2_ABL_F	390	L390E	390::L	E	GAA	1.9965
AOF2_ABL_F	394	T394A	394::T	A	GCT	1.3952
AOF2_ABL_F	396	P396A	396::P	A	GCT	4.5492
AOF2_ABL_F	397	T397I	397::T	I	ATC	4.7755
AOF2_ABL_F	398	Y398F	398::Y	F	TTT	2.0567
AOF2_ABL_F	398	Y398K	398::Y	K	AAA	2.4289
AOF2_ABL_F	399	P399E	399::P	E	GAA	2.4451
AOF2_ABL_F	401	M401A	401::M	A	GCT	3.2291
AOF2_ABL_F	401	M401E	401::M	E	GAA	1.617
AOF2_ABL_F	401	M401K	401::M	K	AAA	1.9905
AOF2_ABL_F	402	N402E	402::N	E	GAA	1.7273
AOF2_ABL_F	404	I404D	404::I	D	GAC	7.9611
AOF2_ABL_F	405	P405L	405::P	L	CTG	7.1266
AOF2_ABL_F	406	A406S	406::A	S	TCT	13.9786
AOF2_ABL_F	407	P407L	407::P	L	TTG	2.0092
AOF2_ABL_F	408	L408L	408::L	L	TTA	1.7229
AOF2_ABL_F	409	P409A	409::P	A	GCC	3.5679
AOF2_ABL_F	409	P409L	409::P	L	CTC	3.0274
AOF2_ABL_F	410	P410L	410::P	L	CTG	2.4102
AOF2_ABL_F	411	D411A	411::D	A	GCT	2.3975
AOF2_ABL_F	418	I418A	418::I	A	GCT	1.4982
AOF2_ABL_F	419	G419A	419::G	A	GCG	1.444
AOF2_ABL_F	419	G419E	419::G	E	GAA	4.8602
AOF2_ABL_F	421	S421K	421::S	K	AAA	2.6119
AOF2_ABL_F	429	T429K	429::T	K	AAA	11.2452
AOF2_ABL_F	434	L434R	434::L	R	CGC	1.3663
AOF2_ABL_F	466	L466L	466::L	L	TTA	2.5423
AOF2_ABL_F	469	K469A	469::K	A	GCT	3.0023
AOF2_ABL_F	483	S483E	483::S	E	GAA	1.8053
AOF2_ABL_F	484	D484L	484::D	L	TTG	4.4845
AOF2_ABL_F	497	P497L	497::P	L	TTA	5.6405
AOF2_ABL_F	500	Q500K	500::Q	K	AAA	1.4213
AOF2_ABL_F	504	P504R	504::P	R	CGC	1.8457
AOF2_ABL_KD_F	12	S12L	12::S	L	TTG	5.8815
AOF2_ABL_KD_F	15	K15E	15::K	E	GAA	3.6878
AOF2_ABL_KD_F	15	K15L	15::K	L	TTG	1.6599
AOF2_ABL_KD_F	25	R25E	25::R	E	GAA	3.6353
AOF2_ABL_KD_F	25	R25L	25::R	L	TTG	4.0941
AOF2_ABL_KD_F	34	E34A	34::E	A	GCG	1.4984
AOF2_ABL_KD_F	35	F35F	35::F	F	TTT	2.4927
AOF2_ABL_KD_F	55	S55E	55::S	E	GAA	5.3785
AOF2_ABL_KD_F	56	V56C	56::V	C	TGT	7.6913
AOF2_ABL_KD_F	58	L58K	58::L	K	AAA	7.4586
AOF2_ABL_KD_F	58	L58P	58::L	P	CCA	7.7253
AOF2_ABL_KD_F	59	A59L	59::A	L	TTG	15.3577
AOF2_ABL_KD_F	59	A59S	59::A	S	AGT	4.0356
AOF2_ABL_KD_F	60	S60L	60::S	L	TTG	2.9504
AOF2_ABL_KD_F	61	Y61L	61::Y	L	TTG	9.2445
AOF2_ABL_KD_F	66	K66A	66::K	A	GCT	3.6002
AOF2_ABL_KD_F	74	V74C	74::V	C	TGT	2.5832
AOF2_ABL_KD_F	75	H75E	75::H	E	GAA	2.1525
AOF2_ABL_KD_F	75	H75S	75::H	S	TCC	2.9156
AOF2_ABL_KD_F	78	G78K	78::G	K	AAA	1.7551
AOF2_ABL_KD_F	82	Q82A	82::Q	A	GCT	9.0846
AOF2_ABL_KD_F	87	P87S	87::P	S	TCC	2.5552
AOF2_ABL_KD_F	112	H112A	112::H	A	GCT	2.3657
AOF2_ABL_KD_F	113	R113C	113::R	C	TGC	6.0633
AOF2_ABL_KD_F	114	G114A	114::G	A	GCT	2.177
AOF2_ABL_KD_F	115	R115C	115::R	C	TGC	3.5072
AOF2_ABL_KD_F	123	E123L	123::E	L	TTG	1.4236
AOF2_ABL_KD_F	125	L125L	125::L	L	CTA	1.7658
AOF2_ABL_KD_F	135	G135E	135::G	E	GAA	2.6118
AOF2_ABL_KD_F	141	I141A	141::I	A	GCT	14.8624
AOF2_ABL_KD_F	151	L151S	151::L	S	TCT	7.8748
AOF2_ABL_KD_F	156	L156P	156::L	P	CCT	3.6118
AOF2_ABL_KD_F	156	L156W	156::L	W	TGG	4.8155
AOF2_ABL_KD_F	157	G157L	157::G	L	TTG	2.1509
AOF2_ABL_KD_F	159	H159E	159::H	E	GAA	3.4891
AOF2_ABL_KD_F	159	H159P	159::H	P	CCA	1.8435
AOF2_ABL_KD_F	160	I160C	160::I	C	TGT	1.8679
AOF2_ABL_KD_F	161	Y161K	161::Y	K	AAA	3.0649
AOF2_ABL_KD_F	161	Y161L	161::Y	L	TTG	2.0801
AOF2_ABL_KD_F	162	D162L	162::D	L	TTG	2.4145
AOF2_ABL_KD_F	163	P163K	163::P	K	AAA	7.0439
AOF2_ABL_KD_F	164	E164A	164::E	A	GCT	5.5662
AOF2_ABL_KD_F	165	N165A	165::N	A	GCT	5.2349
AOF2_ABL_KD_F	165	N165E	165::N	E	GAA	8.253
AOF2_ABL_KD_F	165	N165L	165::N	L	TTG	5.9972
AOF2_ABL_KD_F	165	N165N	165::N	N	AAT	1.8074
AOF2_ABL_KD_F	167	L167E	167::L	E	GAA	2.5048
AOF2_ABL_KD_F	168	T168D	168::T	D	GAC	2.3727
AOF2_ABL_KD_F	168	T168L	168::T	L	TTG	7.2356
AOF2_ABL_KD_F	171	I171K	171::I	K	AAA	4.5994
AOF2_ABL_KD_F	173	F173V	173::F	V	GTG	2.301
AOF2_ABL_KD_F	174	P174T	174::P	T	ACC	1.574
AOF2_ABL_KD_F	187	E187K	187::E	K	AAG	1.6521
AOF2_ABL_KD_F	192	P192S	192::P	S	TCA	1.6936
AOF2_ABL_KD_F	193	L193L	193::L	L	CTA	1.472
AOF2_ABL_KD_F	214	L214E	214::L	E	GAA	13.3854
AOF2_ABL_KD_F	244	E244E	244::E	E	GAA	2.2805
AOF2_ABL_KD_F	250	Q250L	250::Q	L	TTG	2.075
AOF2_ABL_KD_F	253	R253K	253::R	K	AAA	6.4406
AOF2_ABL_KD_F	259	E259L	259::E	L	TTG	3.5728
AOF2_ABL_KD_F	262	M262I	262::M	I	ATA	1.8069
AOF2_ABL_KD_F	263	R263K	263::R	K	AAG	1.9107
AOF2_ABL_KD_F	268	R268E	268::R	E	GAA	3.2999
AOF2_ABL_KD_F	271	D271K	271::D	K	AAA	5.0747
AOF2_ABL_KD_F	272	E272K	272::E	K	AAG	3.0085
AOF2_ABL_KD_F	293	R293A	293::R	A	GCT	2.3823
AOF2_ABL_KD_F	299	D299L	299::D	L	TTG	3.0171
AOF2_ABL_KD_F	301	L301E	301::L	E	GAA	4.7997
AOF2_ABL_KD_F	302	A302E	302::A	E	GAA	5.0009
AOF2_ABL_KD_F	304	K304W	304::K	W	TGG	17.0429
AOF2_ABL_KD_F	308	T308D	308::T	D	GAT	2.3311
AOF2_ABL_KD_F	312	A312L	312::A	L	TTG	3.2072
AOF2_ABL_KD_F	313	K313A	313::K	A	GCT	1.6331
AOF2_ABL_KD_F	313	K313L	313::K	L	TTG	2.561
AOF2_ABL_KD_F	313	K313T	313::K	T	ACG	11.8091
AOF2_ABL_KD_F	315	L315E	315::L	E	GAA	6.5891
AOF2_ABL_KD_F	315	L315P	315::L	P	CCA	2.3332
AOF2_ABL_KD_F	318	K318A	318::K	A	GCT	3.5641
AOF2_ABL_KD_F	319	A319K	319::A	K	AAA	7.1568
AOF2_ABL_KD_F	320	A320L	320::A	L	TTG	4.1756
AOF2_ABL_KD_F	323	E323A	323::E	A	GCT	3.0135
AOF2_ABL_KD_F	324	Q324A	324::Q	A	GCT	2.4466
AOF2_ABL_KD_F	329	I329L	329::I	L	TTG	4.0692
AOF2_ABL_KD_F	330	K330A	330::K	A	GCT	1.8535
AOF2_ABL_KD_F	330	K330E	330::K	E	GAG	1.5848
AOF2_ABL_KD_F	331	A331K	331::A	K	AAA	2.1894
AOF2_ABL_KD_F	331	A331L	331::A	L	TTG	1.639
AOF2_ABL_KD_F	332	T332A	332::T	A	GCT	1.8589
AOF2_ABL_KD_F	333	A333K	333::A	K	AAA	3.0298
AOF2_ABL_KD_F	333	A333L	333::A	L	TTG	1.5823
AOF2_ABL_KD_F	334	I334E	334::I	E	GAA	1.7232
AOF2_ABL_KD_F	335	R335A	335::R	A	GCA	31.8084
AOF2_ABL_KD_F	335	R335K	335::R	K	AAA	2.3509
AOF2_ABL_KD_F	336	T336K	336::T	K	AAA	3.6546
AOF2_ABL_KD_F	337	E337K	337::E	K	AAA	2.2879
AOF2_ABL_KD_F	337	E337L	337::E	L	TTG	1.603
AOF2_ABL_KD_F	340	K340A	340::K	A	GCG	3.404
AOF2_ABL_KD_F	340	K340A	340::K	A	GCT	3.4346
AOF2_ABL_KD_F	340	K340E	340::K	E	GAA	1.9339
AOF2_ABL_KD_F	341	R341L	341::R	L	TTG	4.475
AOF2_ABL_KD_F	341	R341T	341::R	T	ACC	2.2838
AOF2_ABL_KD_F	342	L342A	342::L	A	GCT	2.2784
AOF2_ABL_KD_F	342	L342E	342::L	E	GAA	4.9074
AOF2_ABL_KD_F	342	L342K	342::L	K	AAA	4.5369
AOF2_ABL_KD_F	342	L342T	342::L	T	ACC	2.7187
AOF2_ABL_KD_F	343	M343E	343::M	E	GAA	3.7571
AOF2_ABL_KD_F	344	E344G	344::E	G	GGC	10.346
AOF2_ABL_KD_F	344	E344K	344::E	K	AAG	1.5664
AOF2_ABL_KD_F	345	Q345K	345::Q	K	AAA	2.7856
AOF2_ABL_KD_F	345	Q345L	345::Q	L	TTG	3.2016
AOF2_ABL_KD_F	345	Q345T	345::Q	T	ACT	21.718
AOF2_ABL_KD_F	349	E349T	349::E	T	ACC	3.5442
AOF2_ABL_KD_F	351	E351K	351::E	K	AAA	2.3488
AOF2_ABL_KD_F	352	V352S	352::V	S	AGT	3.2129
AOF2_ABL_KD_F	353	L353A	353::L	A	GCT	2.3152
AOF2_ABL_KD_F	354	A354L	354::A	L	TTG	3.4966
AOF2_ABL_KD_F	357	M357D	357::M	D	GAT	7.227
AOF2_ABL_KD_F	359	E359K	359::E	K	AAA	7.7385
AOF2_ABL_KD_F	362	E362L	362::E	L	TTG	2.2145
AOF2_ABL_KD_F	364	R364K	364::R	K	AAA	3.5606
AOF2_ABL_KD_F	365	A365E	365::A	E	GAG	11.9045
AOF2_ABL_KD_F	368	A368K	368::A	K	AAA	10.1854
AOF2_ABL_KD_F	369	D369K	369::D	K	AAA	2.153
AOF2_ABL_KD_F	370	Q370A	370::Q	A	GCT	1.4498
AOF2_ABL_KD_F	373	Q373A	373::Q	A	GCA	7.3073
AOF2_ABL_KD_F	373	Q373E	373::Q	E	GAA	2.855
AOF2_ABL_KD_F	374	D374T	374::D	T	ACC	7.8848
AOF2_ABL_KD_F	379	R379A	379::R	A	GCT	2.0012
AOF2_ABL_KD_F	379	R379C	379::R	C	TGC	1.9971
AOF2_ABL_KD_F	385	A385E	385::A	E	GAA	2.2636
AOF2_ABL_KD_F	388	K388A	388::K	A	GCT	2.2406
AOF2_ABL_KD_F	390	L390C	390::L	C	TGT	6.3726
AOF2_ABL_KD_F	392	I392E	392::I	E	GAG	3.7753
AOF2_ABL_KD_F	397	T397A	397::T	A	GCT	1.6633
AOF2_ABL_KD_F	398	Y398F	398::Y	F	TTT	1.8736
AOF2_ABL_KD_F	399	P399E	399::P	E	GAA	1.7677
AOF2_ABL_KD_F	402	N402F	402::N	F	TTC	24.6662
AOF2_ABL_KD_F	406	A406S	406::A	S	TCT	11.8011
AOF2_ABL_KD_F	407	P407K	407::P	K	AAA	4.146
AOF2_ABL_KD_F	407	P407T	407::P	T	ACT	2.0507
AOF2_ABL_KD_F	408	L408K	408::L	K	AAA	1.8794
AOF2_ABL_KD_F	409	P409A	409::P	A	GCC	4.6158
AOF2_ABL_KD_F	409	P409L	409::P	L	TTG	1.8159
AOF2_ABL_KD_F	410	P410K	410::P	K	AAA	4.162
AOF2_ABL_KD_F	410	P410L	410::P	L	CTG	7.0896
AOF2_ABL_KD_F	414	S414L	414::S	L	TTG	3.1735
AOF2_ABL_KD_F	415	F415K	415::F	K	AAA	1.7955
AOF2_ABL_KD_F	417	L417E	417::L	E	GAA	2.4515
AOF2_ABL_KD_F	417	L417I	417::L	I	ATA	4.1115
AOF2_ABL_KD_F	418	I418L	418::I	L	CTG	6.5402
AOF2_ABL_KD_F	418	I418W	418::I	W	TGG	19.7726
AOF2_ABL_KD_F	422	L422K	422::L	K	AAA	1.9265
AOF2_ABL_KD_F	423	S423E	423::S	E	GAA	9.113
AOF2_ABL_KD_F	428	D428K	428::D	K	AAA	2.2387
AOF2_ABL_KD_F	430	D430L	430::D	L	TTG	3.7482
AOF2_ABL_KD_F	431	M431E	431::M	E	GAA	3.6644
AOF2_ABL_KD_F	460	K460L	460::K	L	TTG	4.8477
AOF2_ABL_KD_F	471	R471A	471::R	A	GCT	3.1837
AOF2_ABL_KD_F	483	S483A	483::S	A	GCT	2.237
AOF2_ABL_KD_F	484	D484K	484::D	K	AAA	4.8838
AOF2_ABL_KD_F	486	G486D	486::G	D	GAT	1.518
AOF2_ABL_KD_F	492	N492E	492::N	E	GAA	1.6931
AOF2_ABL_KD_F	500	Q500L	500::Q	L	CTC	19.5746
AOF2_ABL_KD_F	504	P504R	504::P	R	CGC	2.001
AOF2_ABL_KD_S	15	K15A	15::K	A	GCT	13.8726
AOF2_ABL_KD_S	25	R25E	25::R	E	GAA	8.7365
AOF2_ABL_KD_S	35	F35F	35::F	F	TTT	4.2723
AOF2_ABL_KD_S	56	V56C	56::V	C	TGT	9.7963
AOF2_ABL_KD_S	56	V56K	56::V	K	AAA	8.673
AOF2_ABL_KD_S	58	L58K	58::L	K	AAA	14.6534
AOF2_ABL_KD_S	64	Q64L	64::Q	L	TTG	2.2923
AOF2_ABL_KD_S	67	Y67A	67::Y	A	GCT	3.0217
AOF2_ABL_KD_S	71	D71K	71::D	K	AAA	5.7059
AOF2_ABL_KD_S	113	R113C	113::R	C	TGC	4.8209
AOF2_ABL_KD_S	114	G114A	114::G	A	GCT	10.0773
AOF2_ABL_KD_S	115	R115C	115::R	C	TGC	3.3329
AOF2_ABL_KD_S	122	M122A	122::M	A	GCT	3.304
AOF2_ABL_KD_S	123	E123D	123::E	D	GAC	1.747
AOF2_ABL_KD_S	134	Y134Y	134::Y	Y	TAT	3.2664
AOF2_ABL_KD_S	141	I141A	141::I	A	GCT	21.2551
AOF2_ABL_KD_S	151	L151R	151::L	R	AGA	3.6902
AOF2_ABL_KD_S	156	L156P	156::L	P	CCT	3.0781
AOF2_ABL_KD_S	156	L156W	156::L	W	TGG	4.3279
AOF2_ABL_KD_S	157	G157L	157::G	L	CTG	1.6204
AOF2_ABL_KD_S	158	L158I	158::L	I	ATA	2.3701
AOF2_ABL_KD_S	163	P163L	163::P	L	TTG	7.2361
AOF2_ABL_KD_S	164	E164L	164::E	L	TTG	3.9436
AOF2_ABL_KD_S	165	N165A	165::N	A	GCT	4.3367
AOF2_ABL_KD_S	165	N165E	165::N	E	GAA	11.0834
AOF2_ABL_KD_S	165	N165L	165::N	L	TTG	7.1747
AOF2_ABL_KD_S	166	R166E	166::R	E	GAA	1.8118
AOF2_ABL_KD_S	166	R166G	166::R	G	GGC	1.7684
AOF2_ABL_KD_S	167	L167A	167::L	A	GCT	1.6683
AOF2_ABL_KD_S	168	T168P	168::T	P	CCT	1.7715
AOF2_ABL_KD_S	171	I171D	171::I	D	GAC	5.3483
AOF2_ABL_KD_S	172	S172P	172::S	P	CCC	1.9416
AOF2_ABL_KD_S	173	F173S	173::F	S	TCA	3.9464
AOF2_ABL_KD_S	174	P174T	174::P	T	ACC	1.6421
AOF2_ABL_KD_S	174	P174T	174::P	T	ACT	1.4994
AOF2_ABL_KD_S	175	W175C	175::W	C	TGT	2.5857
AOF2_ABL_KD_S	187	E187E	187::E	E	GAA	2.3165
AOF2_ABL_KD_S	191	K191Y	191::K	Y	TAC	1.6528
AOF2_ABL_KD_S	211	K211I	211::K	I	ATC	5.2741
AOF2_ABL_KD_S	217	C217Y	217::C	Y	TAT	2.9435
AOF2_ABL_KD_S	223	L223L	223::L	L	TTA	1.4755
AOF2_ABL_KD_S	227	R227E	227::R	E	GAG	14.7141
AOF2_ABL_KD_S	228	R228G	228::R	G	GGA	8.7327
AOF2_ABL_KD_S	238	M238I	238::M	I	ATA	2.3549
AOF2_ABL_KD_S	244	E244E	244::E	E	GAA	3.5834
AOF2_ABL_KD_S	247	A247E	247::A	E	GAA	7.3731
AOF2_ABL_KD_S	248	R248C	248::R	C	TGC	1.5234
AOF2_ABL_KD_S	250	Q250D	250::Q	D	GAT	1.459
AOF2_ABL_KD_S	251	M251A	251::M	A	GCT	4.5015
AOF2_ABL_KD_S	253	R253K	253::R	K	AAA	7.4381
AOF2_ABL_KD_S	259	E259E	259::E	E	GAA	1.5759
AOF2_ABL_KD_S	259	E259L	259::E	L	TTG	3.9135
AOF2_ABL_KD_S	259	E259T	259::E	T	ACT	38.3901
AOF2_ABL_KD_S	259	E259V	259::E	V	GTC	2.7972
AOF2_ABL_KD_S	260	K260K	260::K	K	AAA	1.8563
AOF2_ABL_KD_S	265	E265L	265::E	L	TTG	7.6552
AOF2_ABL_KD_S	268	R268E	268::R	E	GAA	8.2009
AOF2_ABL_KD_S	271	D271L	271::D	L	TTG	4.2508
AOF2_ABL_KD_S	272	E272A	272::E	A	GCT	2.654
AOF2_ABL_KD_S	272	E272K	272::E	K	AAG	2.964
AOF2_ABL_KD_S	276	R276R	276::R	R	AGA	1.6524
AOF2_ABL_KD_S	279	Q279E	279::Q	E	GAA	4.8211
AOF2_ABL_KD_S	279	Q279K	279::Q	K	AAA	6.0094
AOF2_ABL_KD_S	282	E282K	282::E	K	AAA	1.5438
AOF2_ABL_KD_S	290	A290V	290::A	V	GTA	1.6471
AOF2_ABL_KD_S	291	L291L	291::L	L	CTA	1.5416
AOF2_ABL_KD_S	292	M292S	292::M	S	AGC	1.7351
AOF2_ABL_KD_S	295	E295K	295::E	K	AAG	1.9059
AOF2_ABL_KD_S	299	D299L	299::D	L	TTG	4.3564
AOF2_ABL_KD_S	300	L300P	300::L	P	CCT	4.304
AOF2_ABL_KD_S	302	A302E	302::A	E	GAA	2.487
AOF2_ABL_KD_S	302	A302T	302::A	T	ACT	1.5688
AOF2_ABL_KD_S	307	I307L	307::I	L	CTA	1.828
AOF2_ABL_KD_S	307	I307L	307::I	L	TTG	2.2401
AOF2_ABL_KD_S	308	T308K	308::T	K	AAA	2.9592
AOF2_ABL_KD_S	309	E309L	309::E	L	TTG	1.8984
AOF2_ABL_KD_S	311	E311L	311::E	L	TTG	2.6603
AOF2_ABL_KD_S	313	K313T	313::K	T	ACG	11.3285
AOF2_ABL_KD_S	315	L315E	315::L	E	GAA	2.6228
AOF2_ABL_KD_S	315	L315S	315::L	S	TCT	4.1083
AOF2_ABL_KD_S	319	A319L	319::A	L	TTG	4.604
AOF2_ABL_KD_S	320	A320L	320::A	L	TTG	4.5577
AOF2_ABL_KD_S	323	E323A	323::E	A	GCT	1.8379
AOF2_ABL_KD_S	324	Q324Y	324::Q	Y	TAT	1.4676
AOF2_ABL_KD_S	325	E325A	325::E	A	GCT	3.7286
AOF2_ABL_KD_S	325	E325L	325::E	L	TTG	5.6557
AOF2_ABL_KD_S	325	E325T	325::E	T	ACC	4.7253
AOF2_ABL_KD_S	326	M326E	326::M	E	GAA	6.7217
AOF2_ABL_KD_S	328	R328A	328::R	A	GCT	1.657
AOF2_ABL_KD_S	328	R328P	328::R	P	CCA	1.5298
AOF2_ABL_KD_S	330	K330E	330::K	E	GAG	4.1384
AOF2_ABL_KD_S	331	A331L	331::A	L	TTG	4.6051
AOF2_ABL_KD_S	332	T332A	332::T	A	GCT	5.5207
AOF2_ABL_KD_S	332	T332E	332::T	E	GAA	7.4364
AOF2_ABL_KD_S	333	A333K	333::A	K	AAA	4.2649
AOF2_ABL_KD_S	334	I334E	334::I	E	GAA	4.7347
AOF2_ABL_KD_S	334	I334K	334::I	K	AAA	2.4638
AOF2_ABL_KD_S	334	I334T	334::I	T	ACC	2.6904
AOF2_ABL_KD_S	334	I334T	334::I	T	ACG	1.4473
AOF2_ABL_KD_S	335	R335A	335::R	A	GCA	67.9385
AOF2_ABL_KD_S	335	R335K	335::R	K	AAA	4.5448
AOF2_ABL_KD_S	336	T336K	336::T	K	AAA	12.0746
AOF2_ABL_KD_S	336	T336L	336::T	L	TTG	2.9772
AOF2_ABL_KD_S	338	E338A	338::E	A	GCT	2.4168
AOF2_ABL_KD_S	338	E338L	338::E	L	TTG	5.565
AOF2_ABL_KD_S	339	E339K	339::E	K	AAA	2.9181
AOF2_ABL_KD_S	339	E339T	339::E	T	ACC	2.0235
AOF2_ABL_KD_S	340	K340E	340::K	E	GAA	2.1322
AOF2_ABL_KD_S	340	K340L	340::K	L	TTG	3.2875
AOF2_ABL_KD_S	341	R341K	341::R	K	AAA	7.0715
AOF2_ABL_KD_S	341	R341L	341::R	L	TTG	2.7302
AOF2_ABL_KD_S	342	L342K	342::L	K	AAA	6.7552
AOF2_ABL_KD_S	342	L342T	342::L	T	ACC	2.8336
AOF2_ABL_KD_S	344	E344V	344::E	V	GTG	1.5783
AOF2_ABL_KD_S	347	V347E	347::V	E	GAA	3.2279
AOF2_ABL_KD_S	348	L348K	348::L	K	AAA	3.0929
AOF2_ABL_KD_S	348	L348S	348::L	S	TCT	4.9254
AOF2_ABL_KD_S	349	E349E	349::E	E	GAG	2.7639
AOF2_ABL_KD_S	349	E349T	349::E	T	ACC	3.0169
AOF2_ABL_KD_S	351	E351K	351::E	K	AAA	1.6637
AOF2_ABL_KD_S	353	L353W	353::L	W	TGG	1.602
AOF2_ABL_KD_S	356	K356L	356::K	L	TTG	3.8782
AOF2_ABL_KD_S	358	A358L	358::A	L	TTG	7.1767
AOF2_ABL_KD_S	360	E360G	360::E	G	GGG	1.5363
AOF2_ABL_KD_S	361	S361A	361::S	A	GCT	4.9982
AOF2_ABL_KD_S	361	S361P	361::S	P	CCA	2.0004
AOF2_ABL_KD_S	363	R363G	363::R	G	GGG	1.8949
AOF2_ABL_KD_S	363	R363R	363::R	R	CGT	1.3561
AOF2_ABL_KD_S	365	A365E	365::A	E	GAG	4.4197
AOF2_ABL_KD_S	365	A365L	365::A	L	TTG	2.0961
AOF2_ABL_KD_S	368	A368K	368::A	K	AAA	10.5337
AOF2_ABL_KD_S	370	Q370A	370::Q	A	GCT	2.0078
AOF2_ABL_KD_S	372	K372E	372::K	E	GAA	1.6846
AOF2_ABL_KD_S	373	Q373A	373::Q	A	GCT	3.6591
AOF2_ABL_KD_S	374	D374T	374::D	T	ACC	2.9615
AOF2_ABL_KD_S	378	A378T	378::A	T	ACA	1.7068
AOF2_ABL_KD_S	379	R379E	379::R	E	GAA	6.7442
AOF2_ABL_KD_S	382	E382A	382::E	A	GCT	2.3697
AOF2_ABL_KD_S	383	R383A	383::R	A	GCT	1.8293
AOF2_ABL_KD_S	384	R384E	384::R	E	GAA	2.8861
AOF2_ABL_KD_S	385	A385A	385::A	A	GCT	1.8025
AOF2_ABL_KD_S	385	A385E	385::A	E	GAA	2.3859
AOF2_ABL_KD_S	385	A385L	385::A	L	TTG	1.7879
AOF2_ABL_KD_S	386	K386T	386::K	T	ACA	5.2713
AOF2_ABL_KD_S	388	K388A	388::K	A	GCT	3.2842
AOF2_ABL_KD_S	389	L389K	389::L	K	AAA	2.1499
AOF2_ABL_KD_S	389	L389S	389::L	S	AGC	1.4515
AOF2_ABL_KD_S	393	A393L	393::A	L	TTG	1.8993
AOF2_ABL_KD_S	394	T394L	394::T	L	CTG	13.7605
AOF2_ABL_KD_S	396	P396L	396::P	L	TTG	2.8816
AOF2_ABL_KD_S	397	T397R	397::T	R	CGT	2.1664
AOF2_ABL_KD_S	399	P399E	399::P	E	GAA	4.2461
AOF2_ABL_KD_S	401	M401A	401::M	A	GCT	3.1182
AOF2_ABL_KD_S	402	N402L	402::N	L	TTG	1.5298
AOF2_ABL_KD_S	405	P405E	405::P	E	GAA	2.3823
AOF2_ABL_KD_S	405	P405S	405::P	S	TCT	6.0505
AOF2_ABL_KD_S	406	A406I	406::A	I	ATT	6.4279
AOF2_ABL_KD_S	406	A406Q	406::A	Q	CAA	1.8736
AOF2_ABL_KD_S	409	P409L	409::P	L	TTG	1.4834
AOF2_ABL_KD_S	410	P410K	410::P	K	AAA	9.1234
AOF2_ABL_KD_S	410	P410L	410::P	L	TTG	5.3468
AOF2_ABL_KD_S	410	P410R	410::P	R	CGG	1.581
AOF2_ABL_KD_S	411	D411C	411::D	C	TGC	2.4179
AOF2_ABL_KD_S	414	S414E	414::S	E	GAA	1.7333
AOF2_ABL_KD_S	415	F415K	415::F	K	AAA	3.4899
AOF2_ABL_KD_S	418	I418K	418::I	K	AAA	1.6706
AOF2_ABL_KD_S	422	L422A	422::L	A	GCT	2.0744
AOF2_ABL_KD_S	426	F426A	426::F	A	GCT	3.9936
AOF2_ABL_KD_S	434	L434R	434::L	R	CGC	1.7305
AOF2_ABL_KD_S	457	N457S	457::N	S	AGT	3.3812
AOF2_ABL_KD_S	457	N457T	457::N	T	ACA	2.3122
AOF2_ABL_KD_S	472	E472A	472::E	A	GCT	3.6442
AOF2_ABL_KD_S	473	T473L	473::T	L	TTG	8.7521
AOF2_ABL_KD_S	476	D476E	476::D	E	GAA	2.3885
AOF2_ABL_KD_S	482	N482L	482::N	L	TTG	2.7063
AOF2_ABL_KD_S	482	N482T	482::N	T	ACT	2.3015
AOF2_ABL_KD_S	485	R485R	485::R	R	AGA	2.9031
AOF2_ABL_KD_S	488	S488R	488::S	R	AGA	1.6489
AOF2_ABL_KD_S	498	Q498L	498::Q	L	TTG	1.6459
AOF2_ABL_KD_S	501	G501C	501::G	C	TGC	1.5869
AOF2_ABL_KD_S	506	C506S	506::C	S	TCT	1.4869
AOF2_ABL_S	35	F35F	35::F	F	TTT	3.8532
AOF2_ABL_S	38	E38K	38::E	K	AAG	1.8451
AOF2_ABL_S	54	A54V	54::A	V	GTT	3.452
AOF2_ABL_S	56	V56L	56::V	L	TTG	1.8016
AOF2_ABL_S	58	L58P	58::L	P	CCA	3.2789
AOF2_ABL_S	59	A59V	59::A	V	GTT	1.606
AOF2_ABL_S	60	S60F	60::S	F	TTC	3.5051
AOF2_ABL_S	64	Q64K	64::Q	K	AAA	2.3767
AOF2_ABL_S	66	K66E	66::K	E	GAA	3.7728
AOF2_ABL_S	89	R89K	89::R	K	AAG	1.8964
AOF2_ABL_S	96	M96I	96::M	I	ATA	1.6266
AOF2_ABL_S	96	M96V	96::M	V	GTG	1.6062
AOF2_ABL_S	97	T97I	97::T	I	ATT	1.9455
AOF2_ABL_S	113	R113C	113::R	C	TGC	5.1136
AOF2_ABL_S	115	R115C	115::R	C	TGC	3.9095
AOF2_ABL_S	115	R115R	115::R	R	CGG	1.5755
AOF2_ABL_S	133	M133E	133::M	E	GAA	21.9408
AOF2_ABL_S	142	R142R	142::R	R	CGA	1.5626
AOF2_ABL_S	148	E148A	148::E	A	GCT	1.6205
AOF2_ABL_S	149	L149L	149::L	L	TTG	1.9329
AOF2_ABL_S	157	G157L	157::G	L	TTG	8.4846
AOF2_ABL_S	158	L158A	158::L	A	GCT	11.0232
AOF2_ABL_S	159	H159L	159::H	L	TTG	7.931
AOF2_ABL_S	159	H159P	159::H	P	CCA	3.0152
AOF2_ABL_S	160	I160K	160::I	K	AAA	3.8392
AOF2_ABL_S	161	Y161K	161::Y	K	AAA	8.4504
AOF2_ABL_S	162	D162Y	162::D	Y	TAC	2.1462
AOF2_ABL_S	165	N165E	165::N	E	GAA	3.8583
AOF2_ABL_S	166	R166G	166::R	G	GGA	1.8406
AOF2_ABL_S	172	S172S	172::S	S	TCT	2.6418
AOF2_ABL_S	200	F200S	200::F	S	TCC	3.8895
AOF2_ABL_S	221	H221Y	221::H	Y	TAT	2.2351
AOF2_ABL_S	240	A240S	240::A	S	AGC	1.7133
AOF2_ABL_S	243	R243K	243::R	K	AAG	1.5537
AOF2_ABL_S	250	Q250D	250::Q	D	GAT	1.6545
AOF2_ABL_S	256	L256A	256::L	A	GCC	2.3818
AOF2_ABL_S	259	E259V	259::E	V	GTC	2.076
AOF2_ABL_S	262	M262D	262::M	D	GAT	5.371
AOF2_ABL_S	265	E265L	265::E	L	TTG	4.4686
AOF2_ABL_S	266	A266A	266::A	A	GCC	2.5326
AOF2_ABL_S	293	R293A	293::R	A	GCT	6.5746
AOF2_ABL_S	299	D299E	299::D	E	GAA	1.5058
AOF2_ABL_S	307	I307L	307::I	L	TTG	4.8998
AOF2_ABL_S	308	T308K	308::T	K	AAA	2.2425
AOF2_ABL_S	309	E309L	309::E	L	TTG	1.5095
AOF2_ABL_S	311	E311K	311::E	K	AAG	1.4006
AOF2_ABL_S	311	E311L	311::E	L	TTG	5.6545
AOF2_ABL_S	316	A316E	316::A	E	GAA	2.6915
AOF2_ABL_S	319	A319E	319::A	E	GAA	5.6343
AOF2_ABL_S	321	E321L	321::E	L	TTG	3.2589
AOF2_ABL_S	329	I329E	329::I	E	GAA	2.7521
AOF2_ABL_S	329	I329K	329::I	K	AAA	2.5038
AOF2_ABL_S	329	I329L	329::I	L	TTG	3.506
AOF2_ABL_S	330	K330A	330::K	A	GCT	4.7859
AOF2_ABL_S	331	A331K	331::A	K	AAA	4.8318
AOF2_ABL_S	331	A331L	331::A	L	TTG	5.0167
AOF2_ABL_S	333	A333L	333::A	L	TTG	1.4619
AOF2_ABL_S	334	I334L	334::I	L	TTG	3.1087
AOF2_ABL_S	335	R335C	335::R	C	TGT	1.7791
AOF2_ABL_S	335	R335K	335::R	K	AAA	3.1877
AOF2_ABL_S	335	R335L	335::R	L	TTG	3.7066
AOF2_ABL_S	335	R335P	335::R	P	CCA	5.468
AOF2_ABL_S	336	T336K	336::T	K	AAA	6.7529
AOF2_ABL_S	337	E337E	337::E	E	GAA	2.1312
AOF2_ABL_S	338	E338A	338::E	A	GCT	6.9155
AOF2_ABL_S	339	E339K	339::E	K	AAA	2.1272
AOF2_ABL_S	340	K340A	340::K	A	GCG	2.2848
AOF2_ABL_S	340	K340A	340::K	A	GCT	3.0364
AOF2_ABL_S	340	K340E	340::K	E	GAA	2.957
AOF2_ABL_S	341	R341A	341::R	A	GCT	8.7941
AOF2_ABL_S	343	M343E	343::M	E	GAA	2.0689
AOF2_ABL_S	343	M343K	343::M	K	AAA	3.6025
AOF2_ABL_S	344	E344L	344::E	L	TTG	2.3093
AOF2_ABL_S	345	Q345K	345::Q	K	AAA	1.6092
AOF2_ABL_S	354	A354L	354::A	L	TTG	3.7837
AOF2_ABL_S	355	L355P	355::L	P	CCG	1.7923
AOF2_ABL_S	361	S361A	361::S	A	GCT	3.4042
AOF2_ABL_S	363	R363L	363::R	L	TTG	1.9027
AOF2_ABL_S	364	R364A	364::R	A	GCT	4.2771
AOF2_ABL_S	367	E367A	367::E	A	GCT	4.2342
AOF2_ABL_S	375	L375E	375::L	E	GAA	2.3887
AOF2_ABL_S	382	E382K	382::E	K	AAA	9.9771
AOF2_ABL_S	382	E382K	382::E	K	AAG	2.5256
AOF2_ABL_S	385	A385E	385::A	E	GAA	2.5855
AOF2_ABL_S	385	A385L	385::A	L	TTG	1.9402
AOF2_ABL_S	388	K388A	388::K	A	GCT	2.2153
AOF2_ABL_S	389	L389L	389::L	L	CTT	1.7142
AOF2_ABL_S	391	E391R	391::E	R	AGA	2.3213
AOF2_ABL_S	396	P396S	396::P	S	TCC	1.4672
AOF2_ABL_S	398	Y398A	398::Y	A	GCT	3.1865
AOF2_ABL_S	401	M401A	401::M	A	GCT	2.4088
AOF2_ABL_S	401	M401K	401::M	K	AAA	1.7744
AOF2_ABL_S	405	P405L	405::P	L	CTA	1.5546
AOF2_ABL_S	407	P407A	407::P	A	GCT	2.3253
AOF2_ABL_S	407	P407K	407::P	K	AAA	2.5429
AOF2_ABL_S	407	P407L	407::P	L	TTG	1.7718
AOF2_ABL_S	409	P409A	409::P	A	GCC	4.0438
AOF2_ABL_S	410	P410L	410::P	L	CTG	6.372
AOF2_ABL_S	411	D411A	411::D	A	GCT	1.5305
AOF2_ABL_S	412	I412H	412::I	H	CAT	6.4463
AOF2_ABL_S	417	L417E	417::L	E	GAA	3.1209
AOF2_ABL_S	417	L417K	417::L	K	AAA	2.2912
AOF2_ABL_S	428	D428N	428::D	N	AAT	1.8685
AOF2_ABL_S	437	E437E	437::E	E	GAA	2.5629
AOF2_ABL_S	444	E444K	444::E	K	AAA	1.4996
AOF2_ABL_S	446	M446I	446::M	I	ATA	1.9853
AOF2_ABL_S	483	S483E	483::S	E	GAA	1.7963
AOF2_ABL_S	489	S489L	489::S	L	TTG	2.4264
AOF2_ABL_S	505	I505F	505::I	F	TTC	2.1442
EMILIN_ABL_F	13	S13F	13::S	F	TTT	1.8681
EMILIN_ABL_F	15	K15A	15::K	A	GCT	3.5478
EMILIN_ABL_F	55	S55E	55::S	E	GAA	5.2437
EMILIN_ABL_F	56	V56C	56::V	C	TGT	3.7771
EMILIN_ABL_F	58	L58K	58::L	K	AAA	9.5861
EMILIN_ABL_F	60	S60F	60::S	F	TTT	3.7812
EMILIN_ABL_F	66	K66A	66::K	A	GCT	3.9024
EMILIN_ABL_F	69	D69K	69::D	K	AAA	1.8719
EMILIN_ABL_F	73	S73K	73::S	K	AAA	2.0009
EMILIN_ABL_F	73	S73L	73::S	L	TTG	1.5755
EMILIN_ABL_F	74	V74S	74::V	S	AGT	6.9256
EMILIN_ABL_F	75	H75E	75::H	E	GAA	6.7237
EMILIN_ABL_F	77	R77W	77::R	W	TGG	1.3946
EMILIN_ABL_F	79	F79A	79::F	A	GCT	4.7099
EMILIN_ABL_F	87	P87S	87::P	S	TCC	1.6071
EMILIN_ABL_F	98	P98L	98::P	L	CTG	1.7091
EMILIN_ABL_F	106	T106L	106::T	L	TTG	4.328
EMILIN_ABL_F	107	A107E	107::A	E	GAA	6.3943
EMILIN_ABL_F	113	R113C	113::R	C	TGC	3.6611
EMILIN_ABL_F	128	A128V	128::A	V	GTT	1.5609
EMILIN_ABL_F	141	I141L	141::I	L	TTG	7.6504
EMILIN_ABL_F	143	N143I	143::N	I	ATA	2.9143
EMILIN_ABL_F	146	G146A	146::G	A	GCT	4.2687
EMILIN_ABL_F	148	E148K	148::E	K	AAA	2.7812
EMILIN_ABL_F	149	L149A	149::L	A	GCT	2.5304
EMILIN_ABL_F	151	L151R	151::L	R	AGA	2.6752
EMILIN_ABL_F	156	L156W	156::L	W	TGG	1.6088
EMILIN_ABL_F	157	G157E	157::G	E	GAA	3.6476
EMILIN_ABL_F	157	G157K	157::G	K	AAA	3.6395
EMILIN_ABL_F	157	G157L	157::G	L	TTG	6.5197
EMILIN_ABL_F	158	L158A	158::L	A	GCT	2.5638
EMILIN_ABL_F	158	L158E	158::L	E	GAA	4.2542
EMILIN_ABL_F	158	L158K	158::L	K	AAA	2.2756
EMILIN_ABL_F	159	H159L	159::H	L	TTG	2.9275
EMILIN_ABL_F	161	Y161W	161::Y	W	TGG	6.8082
EMILIN_ABL_F	162	D162P	162::D	P	CCC	2.7199
EMILIN_ABL_F	163	P163L	163::P	L	TTG	3.8784
EMILIN_ABL_F	164	E164A	164::E	A	GCT	2.4364
EMILIN_ABL_F	165	N165A	165::N	A	GCT	5.5943
EMILIN_ABL_F	165	N165E	165::N	E	GAA	3.485
EMILIN_ABL_F	165	N165L	165::N	L	TTG	3.7006
EMILIN_ABL_F	166	R166N	166::R	N	AAC	2.1997
EMILIN_ABL_F	166	R166S	166::R	S	TCG	8.7309
EMILIN_ABL_F	168	T168A	168::T	A	GCT	2.5452
EMILIN_ABL_F	168	T168L	168::T	L	TTG	6.5873
EMILIN_ABL_F	170	K170L	170::K	L	TTG	4.4434
EMILIN_ABL_F	171	I171K	171::I	K	AAA	1.7601
EMILIN_ABL_F	173	F173S	173::F	S	TCA	1.6922
EMILIN_ABL_F	175	W175A	175::W	A	GCT	4.3556
EMILIN_ABL_F	175	W175E	175::W	E	GAA	6.7736
EMILIN_ABL_F	177	E177L	177::E	L	TTG	2.3004
EMILIN_ABL_F	209	V209A	209::V	A	GCC	5.2427
EMILIN_ABL_F	213	I213F	213::I	F	TTC	3.3538
EMILIN_ABL_F	214	L214E	214::L	E	GAA	5.1791
EMILIN_ABL_F	219	G219G	219::G	G	GGA	2.4807
EMILIN_ABL_F	247	A247A	247::A	A	GCC	1.4801
EMILIN_ABL_F	248	R248P	248::R	P	CCA	1.5174
EMILIN_ABL_F	258	R258V	258::R	V	GTA	2.523
EMILIN_ABL_F	259	E259L	259::E	L	TTG	1.7212
EMILIN_ABL_F	261	Q261Y	261::Q	Y	TAT	2.0673
EMILIN_ABL_F	263	R263E	263::R	E	GAA	2.7002
EMILIN_ABL_F	264	E264A	264::E	A	GCT	12.8424
EMILIN_ABL_F	265	E265L	265::E	L	TTG	3.7788
EMILIN_ABL_F	266	A266K	266::A	K	AAA	9.1567
EMILIN_ABL_F	268	R268E	268::R	E	GAA	8.9755
EMILIN_ABL_F	269	T269E	269::T	E	GAA	4.0057
EMILIN_ABL_F	271	D271L	271::D	L	TTG	2.2004
EMILIN_ABL_F	279	Q279E	279::Q	E	GAA	2.3521
EMILIN_ABL_F	279	Q279K	279::Q	K	AAA	4.3453
EMILIN_ABL_F	282	E282L	282::E	L	TTG	3.1473
EMILIN_ABL_F	285	T285L	285::T	L	TTG	4.0039
EMILIN_ABL_F	293	R293A	293::R	A	GCT	5.1343
EMILIN_ABL_F	293	R293E	293::R	E	GAA	2.6394
EMILIN_ABL_F	294	S294K	294::S	K	AAA	3.7199
EMILIN_ABL_F	299	D299L	299::D	L	TTG	3.9654
EMILIN_ABL_F	300	L300E	300::L	E	GAA	5.1772
EMILIN_ABL_F	300	L300K	300::L	K	AAA	8.5273
EMILIN_ABL_F	300	L300R	300::L	R	CGA	3.2417
EMILIN_ABL_F	301	L301L	301::L	L	TTA	1.4948
EMILIN_ABL_F	304	K304W	304::K	W	TGG	10.8027
EMILIN_ABL_F	307	I307L	307::I	L	TTG	3.3656
EMILIN_ABL_F	307	I307Y	307::I	Y	TAC	2.9346
EMILIN_ABL_F	308	T308D	308::T	D	GAT	2.0184
EMILIN_ABL_F	308	T308K	308::T	K	AAA	2.2008
EMILIN_ABL_F	315	L315K	315::L	K	AAA	4.2017
EMILIN_ABL_F	317	Q317R	317::Q	R	CGA	1.9762
EMILIN_ABL_F	318	K318A	318::K	A	GCT	5.5235
EMILIN_ABL_F	318	K318L	318::K	L	TTG	1.7481
EMILIN_ABL_F	319	A319E	319::A	E	GAA	4.5655
EMILIN_ABL_F	319	A319K	319::A	K	AAA	1.7707
EMILIN_ABL_F	319	A319L	319::A	L	TTG	2.3804
EMILIN_ABL_F	323	E323A	323::E	A	GCT	1.4472
EMILIN_ABL_F	323	E323K	323::E	K	AAG	1.6949
EMILIN_ABL_F	323	E323L	323::E	L	TTG	2.7508
EMILIN_ABL_F	324	Q324Q	324::Q	Q	CAA	1.4595
EMILIN_ABL_F	326	M326E	326::M	E	GAA	3.6506
EMILIN_ABL_F	329	I329E	329::I	E	GAA	1.7893
EMILIN_ABL_F	329	I329K	329::I	K	AAA	1.8996
EMILIN_ABL_F	329	I329L	329::I	L	TTG	2.2621
EMILIN_ABL_F	330	K330A	330::K	A	GCT	2.5988
EMILIN_ABL_F	330	K330E	330::K	E	GAA	1.8336
EMILIN_ABL_F	331	A331L	331::A	L	TTG	3.2733
EMILIN_ABL_F	332	T332A	332::T	A	GCT	4.7905
EMILIN_ABL_F	332	T332D	332::T	D	GAT	2.0737
EMILIN_ABL_F	332	T332E	332::T	E	GAA	3.3399
EMILIN_ABL_F	334	I334T	334::I	T	ACG	1.6829
EMILIN_ABL_F	335	R335C	335::R	C	TGT	2.8839
EMILIN_ABL_F	337	E337K	337::E	K	AAA	3.2448
EMILIN_ABL_F	339	E339A	339::E	A	GCT	1.941
EMILIN_ABL_F	339	E339T	339::E	T	ACC	5.9882
EMILIN_ABL_F	340	K340E	340::K	E	GAA	4.1692
EMILIN_ABL_F	340	K340L	340::K	L	TTG	1.9486
EMILIN_ABL_F	341	R341K	341::R	K	AAA	3.1997
EMILIN_ABL_F	342	L342K	342::L	K	AAA	2.1406
EMILIN_ABL_F	343	M343A	343::M	A	GCT	2.5514
EMILIN_ABL_F	343	M343E	343::M	E	GAA	3.1856
EMILIN_ABL_F	343	M343K	343::M	K	AAA	1.8067
EMILIN_ABL_F	344	E344K	344::E	K	AAA	2.7741
EMILIN_ABL_F	344	E344L	344::E	L	TTG	1.8037
EMILIN_ABL_F	345	Q345T	345::Q	T	ACT	13.4318
EMILIN_ABL_F	348	L348E	348::L	E	GAA	2.19
EMILIN_ABL_F	348	L348K	348::L	K	AAA	2.78
EMILIN_ABL_F	348	L348S	348::L	S	TCT	3.2879
EMILIN_ABL_F	349	E349T	349::E	T	ACC	3.9556
EMILIN_ABL_F	350	A350E	350::A	E	GAA	5.8317
EMILIN_ABL_F	350	A350K	350::A	K	AAA	4.8025
EMILIN_ABL_F	359	E359K	359::E	K	AAA	1.9916
EMILIN_ABL_F	363	R363E	363::R	E	GAA	3.1515
EMILIN_ABL_F	364	R364E	364::R	E	GAA	5.3205
EMILIN_ABL_F	364	R364K	364::R	K	AAA	2.074
EMILIN_ABL_F	367	E367A	367::E	A	GCT	3.2484
EMILIN_ABL_F	367	E367K	367::E	K	AAA	1.961
EMILIN_ABL_F	367	E367L	367::E	L	TTG	1.9442
EMILIN_ABL_F	369	D369K	369::D	K	AAA	1.8056
EMILIN_ABL_F	371	L371A	371::L	A	GCT	1.5592
EMILIN_ABL_F	371	L371E	371::L	E	GAA	3.7134
EMILIN_ABL_F	371	L371K	371::L	K	AAA	2.4928
EMILIN_ABL_F	372	K372E	372::K	E	GAA	4.4637
EMILIN_ABL_F	375	L375A	375::L	A	GCT	4.4873
EMILIN_ABL_F	375	L375E	375::L	E	GAA	6.5503
EMILIN_ABL_F	375	L375K	375::L	K	AAA	4.1763
EMILIN_ABL_F	376	Q376K	376::Q	K	AAA	2.1082
EMILIN_ABL_F	377	E377A	377::E	A	GCT	4.0347
EMILIN_ABL_F	379	R379E	379::R	E	GAA	3.1114
EMILIN_ABL_F	381	A381E	381::A	E	GAA	1.4229
EMILIN_ABL_F	381	A381K	381::A	K	AAA	10.4308
EMILIN_ABL_F	381	A381L	381::A	L	TTG	1.8654
EMILIN_ABL_F	381	A381T	381::A	T	ACG	1.446
EMILIN_ABL_F	382	E382A	382::E	A	GCT	1.6496
EMILIN_ABL_F	382	E382K	382::E	K	AAG	1.7939
EMILIN_ABL_F	383	R383A	383::R	A	GCT	1.4999
EMILIN_ABL_F	387	Q387L	387::Q	L	TTG	1.8304
EMILIN_ABL_F	389	L389E	389::L	E	GAA	2.117
EMILIN_ABL_F	390	L390C	390::L	C	TGT	5.2094
EMILIN_ABL_F	393	A393K	393::A	K	AAA	1.5455
EMILIN_ABL_F	398	Y398E	398::Y	E	GAA	15.7339
EMILIN_ABL_F	398	Y398F	398::Y	F	TTT	1.7838
EMILIN_ABL_F	401	M401W	401::M	W	TGG	5.1181
EMILIN_ABL_F	402	N402F	402::N	F	TTC	4.9149
EMILIN_ABL_F	405	P405L	405::P	L	CTG	5.0529
EMILIN_ABL_F	406	A406I	406::A	I	ATT	3.9724
EMILIN_ABL_F	406	A406K	406::A	K	AAA	2.1284
EMILIN_ABL_F	406	A406S	406::A	S	TCT	14.3262
EMILIN_ABL_F	409	P409A	409::P	A	GCC	3.1393
EMILIN_ABL_F	410	P410K	410::P	K	AAA	1.5268
EMILIN_ABL_F	410	P410L	410::P	L	CTG	5.1117
EMILIN_ABL_F	412	I412A	412::I	A	GCT	3.3395
EMILIN_ABL_F	415	F415A	415::F	A	GCT	1.7394
EMILIN_ABL_F	419	G419L	419::G	L	TTG	2.7174
EMILIN_ABL_F	426	F426A	426::F	A	GCT	1.6305
EMILIN_ABL_F	426	F426V	426::F	V	GTG	2.8845
EMILIN_ABL_F	428	D428K	428::D	K	AAA	4.1002
EMILIN_ABL_F	429	T429K	429::T	K	AAA	5.2505
EMILIN_ABL_F	430	D430D	430::D	D	GAT	1.9817
EMILIN_ABL_F	444	E444A	444::E	A	GCT	10.2858
EMILIN_ABL_F	460	K460E	460::K	E	GAA	6.1652
EMILIN_ABL_F	464	E464L	464::E	L	TTG	1.8453
EMILIN_ABL_F	469	K469A	469::K	A	GCT	5.7222
EMILIN_ABL_F	471	R471G	471::R	G	GGG	1.5305
EMILIN_ABL_F	476	D476K	476::D	K	AAA	4.3729
EMILIN_ABL_F	476	D476V	476::D	V	GTA	5.428
EMILIN_ABL_F	478	L478A	478::L	A	GCT	1.4488
EMILIN_ABL_F	480	N480A	480::N	A	GCT	1.7259
EMILIN_ABL_F	483	S483A	483::S	A	GCT	4.2004
EMILIN_ABL_F	488	S488R	488::S	R	AGA	1.6525
EMILIN_ABL_F	489	S489E	489::S	E	GAA	7.5605
EMILIN_ABL_F	491	H491A	491::H	A	GCT	2.043
EMILIN_ABL_KD_F	28	T28L	28::T	L	TTG	5.3698
EMILIN_ABL_KD_F	30	D30A	30::D	A	GCT	6.0621
EMILIN_ABL_KD_F	30	D30L	30::D	L	TTG	3.8593
EMILIN_ABL_KD_F	56	V56C	56::V	C	TGT	2.0764
EMILIN_ABL_KD_F	57	L57E	57::L	E	GAA	1.7347
EMILIN_ABL_KD_F	58	L58K	58::L	K	AAA	3.3861
EMILIN_ABL_KD_F	58	L58P	58::L	P	CCA	7.1694
EMILIN_ABL_KD_F	59	A59L	59::A	L	TTG	8.1446
EMILIN_ABL_KD_F	61	Y61L	61::Y	L	TTG	3.122
EMILIN_ABL_KD_F	64	Q64A	64::Q	A	GCT	2.4173
EMILIN_ABL_KD_F	69	D69A	69::D	A	GCT	2.5257
EMILIN_ABL_KD_F	78	G78A	78::G	A	GCT	3.4432
EMILIN_ABL_KD_F	83	E83K	83::E	K	AAA	3.3371
EMILIN_ABL_KD_F	97	T97I	97::T	I	ATT	1.6199
EMILIN_ABL_KD_F	104	R104E	104::R	E	GAA	3.9287
EMILIN_ABL_KD_F	113	R113C	113::R	C	TGC	3.7505
EMILIN_ABL_KD_F	115	R115C	115::R	C	TGC	2.1989
EMILIN_ABL_KD_F	122	M122E	122::M	E	GAA	4.6976
EMILIN_ABL_KD_F	135	G135E	135::G	E	GAA	2.4225
EMILIN_ABL_KD_F	146	G146L	146::G	L	TTG	2.0753
EMILIN_ABL_KD_F	147	T147E	147::T	E	GAA	4.2865
EMILIN_ABL_KD_F	151	L151R	151::L	R	AGA	4.3077
EMILIN_ABL_KD_F	151	L151S	151::L	S	TCT	3.6594
EMILIN_ABL_KD_F	155	A155L	155::A	L	TTG	3.3416
EMILIN_ABL_KD_F	156	L156W	156::L	W	TGG	1.6365
EMILIN_ABL_KD_F	157	G157L	157::G	L	TTG	1.8001
EMILIN_ABL_KD_F	158	L158A	158::L	A	GCT	2.2753
EMILIN_ABL_KD_F	158	L158E	158::L	E	GAA	4.9912
EMILIN_ABL_KD_F	158	L158K	158::L	K	AAA	2.7238
EMILIN_ABL_KD_F	159	H159S	159::H	S	TCT	21.9224
EMILIN_ABL_KD_F	161	Y161L	161::Y	L	TTG	1.5845
EMILIN_ABL_KD_F	161	Y161W	161::Y	W	TGG	2.0134
EMILIN_ABL_KD_F	162	D162K	162::D	K	AAA	1.7428
EMILIN_ABL_KD_F	162	D162L	162::D	L	TTG	3.301
EMILIN_ABL_KD_F	163	P163K	163::P	K	AAA	5.5508
EMILIN_ABL_KD_F	164	E164A	164::E	A	GCT	5.4771
EMILIN_ABL_KD_F	164	E164L	164::E	L	TTG	2.3946
EMILIN_ABL_KD_F	165	N165A	165::N	A	GCT	3.8047
EMILIN_ABL_KD_F	165	N165E	165::N	E	GAA	5.7447
EMILIN_ABL_KD_F	165	N165L	165::N	L	TTG	3.1527
EMILIN_ABL_KD_F	168	T168L	168::T	L	TTG	2.7524
EMILIN_ABL_KD_F	170	K170R	170::K	R	AGA	2.579
EMILIN_ABL_KD_F	171	I171K	171::I	K	AAA	2.5595
EMILIN_ABL_KD_F	174	P174T	174::P	T	ACT	2.9546
EMILIN_ABL_KD_F	176	N176L	176::N	L	TTG	7.1403
EMILIN_ABL_KD_F	177	E177L	177::E	L	TTG	4.4601
EMILIN_ABL_KD_F	208	R208C	208::R	C	TGT	2.0905
EMILIN_ABL_KD_F	211	K211I	211::K	I	ATC	3.1204
EMILIN_ABL_KD_F	213	I213F	213::I	F	TTC	7.1909
EMILIN_ABL_KD_F	214	L214E	214::L	E	GAA	8.2171
EMILIN_ABL_KD_F	240	A240S	240::A	S	AGC	2.4032
EMILIN_ABL_KD_F	246	K246A	246::K	A	GCT	2.2398
EMILIN_ABL_KD_F	246	K246L	246::K	L	TTG	1.4487
EMILIN_ABL_KD_F	246	K246R	246::K	R	AGA	1.3994
EMILIN_ABL_KD_F	251	M251A	251::M	A	GCT	2.3574
EMILIN_ABL_KD_F	253	R253K	253::R	K	AAA	5.5309
EMILIN_ABL_KD_F	256	L256A	256::L	A	GCT	5.5421
EMILIN_ABL_KD_F	259	E259T	259::E	T	ACT	9.2862
EMILIN_ABL_KD_F	263	R263K	263::R	K	AAA	2.1356
EMILIN_ABL_KD_F	263	R263L	263::R	L	TTG	3.1707
EMILIN_ABL_KD_F	263	R263T	263::R	T	ACT	1.8944
EMILIN_ABL_KD_F	265	E265L	265::E	L	TTG	3.1947
EMILIN_ABL_KD_F	268	R268K	268::R	K	AAA	3.4704
EMILIN_ABL_KD_F	268	R268P	268::R	P	CCA	1.9471
EMILIN_ABL_KD_F	272	E272K	272::E	K	AAA	1.5719
EMILIN_ABL_KD_F	274	E274K	274::E	K	AAG	1.6709
EMILIN_ABL_KD_F	280	M280E	280::M	E	GAA	2.6793
EMILIN_ABL_KD_F	281	K281A	281::K	A	GCT	6.8541
EMILIN_ABL_KD_F	292	M292A	292::M	A	GCT	6.7991
EMILIN_ABL_KD_F	293	R293A	293::R	A	GCT	1.5567
EMILIN_ABL_KD_F	293	R293E	293::R	E	GAA	2.1854
EMILIN_ABL_KD_F	293	R293K	293::R	K	AAA	7.8826
EMILIN_ABL_KD_F	299	D299A	299::D	A	GCT	1.5447
EMILIN_ABL_KD_F	301	L301E	301::L	E	GAA	7.2859
EMILIN_ABL_KD_F	302	A302E	302::A	E	GAA	4.0637
EMILIN_ABL_KD_F	303	E303V	303::E	V	GTT	5.5981
EMILIN_ABL_KD_F	308	T308E	308::T	E	GAA	2.3291
EMILIN_ABL_KD_F	308	T308K	308::T	K	AAA	1.8961
EMILIN_ABL_KD_F	311	E311A	311::E	A	GCT	1.4417
EMILIN_ABL_KD_F	312	A312G	312::A	G	GGC	1.6185
EMILIN_ABL_KD_F	316	A316S	316::A	S	TCG	3.6098
EMILIN_ABL_KD_F	320	A320L	320::A	L	TTG	2.5166
EMILIN_ABL_KD_F	325	E325L	325::E	L	TTG	2.1338
EMILIN_ABL_KD_F	327	Q327K	327::Q	K	AAA	1.5476
EMILIN_ABL_KD_F	331	A331L	331::A	L	TTG	2.5971
EMILIN_ABL_KD_F	332	T332D	332::T	D	GAT	1.8744
EMILIN_ABL_KD_F	333	A333K	333::A	K	AAA	1.7472
EMILIN_ABL_KD_F	333	A333T	333::A	T	ACG	2.1906
EMILIN_ABL_KD_F	334	I334K	334::I	K	AAA	1.6894
EMILIN_ABL_KD_F	334	I334L	334::I	L	TTG	1.5853
EMILIN_ABL_KD_F	335	R335K	335::R	K	AAA	3.2711
EMILIN_ABL_KD_F	336	T336K	336::T	K	AAA	1.7272
EMILIN_ABL_KD_F	338	E338K	338::E	K	AAG	2.5104
EMILIN_ABL_KD_F	339	E339K	339::E	K	AAG	1.5572
EMILIN_ABL_KD_F	340	K340A	340::K	A	GCT	2.4667
EMILIN_ABL_KD_F	340	K340E	340::K	E	GAA	2.4419
EMILIN_ABL_KD_F	341	R341E	341::R	E	GAA	3.6095
EMILIN_ABL_KD_F	341	R341L	341::R	L	TTG	2.1199
EMILIN_ABL_KD_F	342	L342E	342::L	E	GAG	9.1154
EMILIN_ABL_KD_F	342	L342K	342::L	K	AAA	1.6539
EMILIN_ABL_KD_F	343	M343A	343::M	A	GCT	1.6615
EMILIN_ABL_KD_F	343	M343E	343::M	E	GAA	2.8766
EMILIN_ABL_KD_F	344	E344G	344::E	G	GGC	6.3411
EMILIN_ABL_KD_F	344	E344K	344::E	K	AAA	1.7788
EMILIN_ABL_KD_F	344	E344L	344::E	L	CTC	4.1831
EMILIN_ABL_KD_F	345	Q345T	345::Q	T	ACT	23.4266
EMILIN_ABL_KD_F	347	V347E	347::V	E	GAA	1.8676
EMILIN_ABL_KD_F	348	L348E	348::L	E	GAA	2.1471
EMILIN_ABL_KD_F	349	E349T	349::E	T	ACC	2.9634
EMILIN_ABL_KD_F	350	A350K	350::A	K	AAA	1.9504
EMILIN_ABL_KD_F	352	V352E	352::V	E	GAA	1.8664
EMILIN_ABL_KD_F	355	L355K	355::L	K	AAA	3.3759
EMILIN_ABL_KD_F	357	M357K	357::M	K	AAA	2.4796
EMILIN_ABL_KD_F	360	E360K	360::E	K	AAA	3.0213
EMILIN_ABL_KD_F	365	A365E	365::A	E	GAG	2.6376
EMILIN_ABL_KD_F	367	E367A	367::E	A	GCT	1.7152
EMILIN_ABL_KD_F	367	E367L	367::E	L	TTG	6.7889
EMILIN_ABL_KD_F	368	A368K	368::A	K	AAA	3.9791
EMILIN_ABL_KD_F	372	K372E	372::K	E	GAA	3.2428
EMILIN_ABL_KD_F	373	Q373A	373::Q	A	GCT	2.8303
EMILIN_ABL_KD_F	375	L375K	375::L	K	AAA	11.6687
EMILIN_ABL_KD_F	376	Q376L	376::Q	L	TTG	2.0768
EMILIN_ABL_KD_F	378	A378K	378::A	K	AAA	5.5564
EMILIN_ABL_KD_F	379	R379L	379::R	L	TTG	2.1095
EMILIN_ABL_KD_F	385	A385L	385::A	L	TTG	1.7385
EMILIN_ABL_KD_F	387	Q387L	387::Q	L	TTG	1.4615
EMILIN_ABL_KD_F	390	L390C	390::L	C	TGT	14.6832
EMILIN_ABL_KD_F	394	T394L	394::T	L	CTG	5.4082
EMILIN_ABL_KD_F	396	P396A	396::P	A	GCT	1.6073
EMILIN_ABL_KD_F	397	T397R	397::T	R	CGT	2.6413
EMILIN_ABL_KD_F	398	Y398A	398::Y	A	GCT	1.3612
EMILIN_ABL_KD_F	398	Y398F	398::Y	F	TTT	1.3875
EMILIN_ABL_KD_F	398	Y398L	398::Y	L	TTG	1.8945
EMILIN_ABL_KD_F	400	P400A	400::P	A	GCT	2.1383
EMILIN_ABL_KD_F	401	M401W	401::M	W	TGG	2.3941
EMILIN_ABL_KD_F	402	N402T	402::N	T	ACG	1.899
EMILIN_ABL_KD_F	403	P403R	403::P	R	CGC	5.1404
EMILIN_ABL_KD_F	405	P405Q	405::P	Q	CAG	3.57
EMILIN_ABL_KD_F	406	A406F	406::A	F	TTC	10.7787
EMILIN_ABL_KD_F	406	A406I	406::A	I	ATT	8.8565
EMILIN_ABL_KD_F	406	A406S	406::A	S	TCG	4.8248
EMILIN_ABL_KD_F	406	A406S	406::A	S	TCT	7.4801
EMILIN_ABL_KD_F	409	P409A	409::P	A	GCC	2.0903
EMILIN_ABL_KD_F	410	P410L	410::P	L	CTG	3.2575
EMILIN_ABL_KD_F	411	D411K	411::D	K	AAA	2.2085
EMILIN_ABL_KD_F	412	I412A	412::I	A	GCT	2.6692
EMILIN_ABL_KD_F	412	I412L	412::I	L	TTG	2.0564
EMILIN_ABL_KD_F	415	F415K	415::F	K	AAA	2.0487
EMILIN_ABL_KD_F	417	L417K	417::L	K	AAA	1.6501
EMILIN_ABL_KD_F	418	I418K	418::I	K	AAA	1.6731
EMILIN_ABL_KD_F	419	G419A	419::G	A	GCG	1.7137
EMILIN_ABL_KD_F	419	G419K	419::G	K	AAA	1.4893
EMILIN_ABL_KD_F	420	D420A	420::D	A	GCT	2.0353
EMILIN_ABL_KD_F	422	L422K	422::L	K	AAA	3.2077
EMILIN_ABL_KD_F	427	K427T	427::K	T	ACC	2.9799
EMILIN_ABL_KD_F	429	T429L	429::T	L	TTG	1.9044
EMILIN_ABL_KD_F	430	D430K	430::D	K	AAA	3.3481
EMILIN_ABL_KD_F	430	D430L	430::D	L	TTG	1.6113
EMILIN_ABL_KD_F	431	M431K	431::M	K	AAA	2.7759
EMILIN_ABL_KD_F	466	L466L	466::L	L	TTA	1.3752
EMILIN_ABL_KD_F	472	E472R	472::E	R	AGA	2.8449
EMILIN_ABL_KD_F	473	T473A	473::T	A	GCG	3.858
EMILIN_ABL_KD_F	473	T473A	473::T	A	GCT	15.6191
EMILIN_ABL_KD_F	473	T473L	473::T	L	TTG	4.4111
EMILIN_ABL_KD_F	476	D476K	476::D	K	AAA	6.159
EMILIN_ABL_KD_F	482	N482K	482::N	K	AAA	2.1368
EMILIN_ABL_KD_F	484	D484A	484::D	A	GCT	2.0105
EMILIN_ABL_KD_F	491	H491K	491::H	K	AAA	1.6988
EMILIN_ABL_KD_F	491	H491N	491::H	N	AAC	1.5912
EMILIN_ABL_KD_F	497	P497L	497::P	L	TTA	2.2087
EMILIN_ABL_KD_S	15	K15A	15::K	A	GCT	6.2906
EMILIN_ABL_KD_S	25	R25L	25::R	L	TTG	3.5352
EMILIN_ABL_KD_S	52	P52E	52::P	E	GAA	9.8801
EMILIN_ABL_KD_S	55	S55E	55::S	E	GAA	6.8652
EMILIN_ABL_KD_S	58	L58P	58::L	P	CCA	2.0741
EMILIN_ABL_KD_S	59	A59L	59::A	L	TTG	10.6698
EMILIN_ABL_KD_S	60	S60L	60::S	L	TTG	2.1846
EMILIN_ABL_KD_S	66	K66A	66::K	A	GCT	2.9709
EMILIN_ABL_KD_S	66	K66E	66::K	E	GAA	2.7011
EMILIN_ABL_KD_S	74	V74C	74::V	C	TGT	2.301
EMILIN_ABL_KD_S	74	V74L	74::V	L	TTG	3.9779
EMILIN_ABL_KD_S	82	Q82A	82::Q	A	GCT	4.407
EMILIN_ABL_KD_S	83	E83K	83::E	K	AAA	25.6653
EMILIN_ABL_KD_S	87	P87S	87::P	S	TCC	1.619
EMILIN_ABL_KD_S	88	K88R	88::K	R	AGG	1.9482
EMILIN_ABL_KD_S	113	R113C	113::R	C	TGC	3.7797
EMILIN_ABL_KD_S	114	G114A	114::G	A	GCT	7.2863
EMILIN_ABL_KD_S	132	E132E	132::E	E	GAA	1.9738
EMILIN_ABL_KD_S	137	N137L	137::N	L	CTC	2.2024
EMILIN_ABL_KD_S	141	I141A	141::I	A	GCT	20.715
EMILIN_ABL_KD_S	149	L149A	149::L	A	GCT	4.2555
EMILIN_ABL_KD_S	151	L151K	151::L	K	AAA	3.0539
EMILIN_ABL_KD_S	151	L151R	151::L	R	AGA	3.3215
EMILIN_ABL_KD_S	155	A155L	155::A	L	TTG	2.9154
EMILIN_ABL_KD_S	156	L156P	156::L	P	CCT	2.2616
EMILIN_ABL_KD_S	156	L156W	156::L	W	TGG	6.5547
EMILIN_ABL_KD_S	157	G157A	157::G	A	GCT	6.4203
EMILIN_ABL_KD_S	157	G157L	157::G	L	TTG	2.2557
EMILIN_ABL_KD_S	161	Y161A	161::Y	A	GCT	2.5314
EMILIN_ABL_KD_S	161	Y161K	161::Y	K	AAA	4.9053
EMILIN_ABL_KD_S	161	Y161L	161::Y	L	TTG	3.3522
EMILIN_ABL_KD_S	161	Y161W	161::Y	W	TGG	3.1266
EMILIN_ABL_KD_S	163	P163L	163::P	L	TTG	3.0844
EMILIN_ABL_KD_S	164	E164A	164::E	A	GCT	2.8925
EMILIN_ABL_KD_S	164	E164K	164::E	K	AAA	2.2671
EMILIN_ABL_KD_S	165	N165A	165::N	A	GCT	4.0782
EMILIN_ABL_KD_S	165	N165E	165::N	E	GAA	5.1367
EMILIN_ABL_KD_S	165	N165L	165::N	L	TTG	2.5374
EMILIN_ABL_KD_S	172	S172F	172::S	F	TTC	1.5841
EMILIN_ABL_KD_S	172	S172P	172::S	P	CCC	1.7297
EMILIN_ABL_KD_S	178	I178K	178::I	K	AAA	6.1344
EMILIN_ABL_KD_S	180	N180T	180::N	T	ACG	1.3768
EMILIN_ABL_KD_S	187	E187E	187::E	E	GAA	1.9547
EMILIN_ABL_KD_S	213	I213F	213::I	F	TTC	3.3612
EMILIN_ABL_KD_S	217	C217Y	217::C	Y	TAT	2.4036
EMILIN_ABL_KD_S	219	G219E	219::G	E	GAG	1.5534
EMILIN_ABL_KD_S	226	R226G	226::R	G	GGG	1.629
EMILIN_ABL_KD_S	227	R227K	227::R	K	AAA	1.9479
EMILIN_ABL_KD_S	244	E244E	244::E	E	GAA	1.6266
EMILIN_ABL_KD_S	246	K246L	246::K	L	TTG	3.0322
EMILIN_ABL_KD_S	251	M251A	251::M	A	GCT	3.8655
EMILIN_ABL_KD_S	259	E259L	259::E	L	TTG	1.5509
EMILIN_ABL_KD_S	259	E259T	259::E	T	ACT	17.4429
EMILIN_ABL_KD_S	259	E259V	259::E	V	GTC	2.4974
EMILIN_ABL_KD_S	261	Q261L	261::Q	L	TTG	4.3657
EMILIN_ABL_KD_S	265	E265K	265::E	K	AAA	4.953
EMILIN_ABL_KD_S	267	E267A	267::E	A	GCT	2.1479
EMILIN_ABL_KD_S	270	R270L	270::R	L	TTG	1.7806
EMILIN_ABL_KD_S	272	E272A	272::E	A	GCT	3.7078
EMILIN_ABL_KD_S	279	Q279K	279::Q	K	AAA	2.0126
EMILIN_ABL_KD_S	291	L291P	291::L	P	CCG	1.9916
EMILIN_ABL_KD_S	292	M292S	292::M	S	AGC	1.5166
EMILIN_ABL_KD_S	293	R293K	293::R	K	AAA	2.4515
EMILIN_ABL_KD_S	296	E296L	296::E	L	TTG	2.901
EMILIN_ABL_KD_S	297	T297A	297::T	A	GCT	2.5696
EMILIN_ABL_KD_S	298	A298K	298::A	K	AAA	1.7857
EMILIN_ABL_KD_S	300	L300E	300::L	E	GAA	5.4369
EMILIN_ABL_KD_S	301	L301K	301::L	K	AAA	4.4349
EMILIN_ABL_KD_S	303	E303V	303::E	V	GTT	16.3012
EMILIN_ABL_KD_S	308	T308D	308::T	D	GAT	4.8881
EMILIN_ABL_KD_S	308	T308K	308::T	K	AAA	2.6643
EMILIN_ABL_KD_S	313	K313A	313::K	A	GCT	2.0468
EMILIN_ABL_KD_S	315	L315E	315::L	E	GAA	3.7962
EMILIN_ABL_KD_S	317	Q317E	317::Q	E	GAA	1.7903
EMILIN_ABL_KD_S	318	K318E	318::K	E	GAA	3.1491
EMILIN_ABL_KD_S	318	K318L	318::K	L	CTA	2.6646
EMILIN_ABL_KD_S	318	K318T	318::K	T	ACA	1.913
EMILIN_ABL_KD_S	319	A319E	319::A	E	GAA	2.5031
EMILIN_ABL_KD_S	319	A319K	319::A	K	AAA	3.2398
EMILIN_ABL_KD_S	322	A322E	322::A	E	GAA	3.2787
EMILIN_ABL_KD_S	323	E323K	323::E	K	AAA	1.5333
EMILIN_ABL_KD_S	324	Q324A	324::Q	A	GCT	1.9014
EMILIN_ABL_KD_S	326	M326E	326::M	E	GAA	4.8937
EMILIN_ABL_KD_S	327	Q327Y	327::Q	Y	TAC	2.4999
EMILIN_ABL_KD_S	328	R328A	328::R	A	GCT	2.293
EMILIN_ABL_KD_S	328	R328E	328::R	E	GAA	2.546
EMILIN_ABL_KD_S	329	I329E	329::I	E	GAA	2.2806
EMILIN_ABL_KD_S	329	I329L	329::I	L	TTG	3.0048
EMILIN_ABL_KD_S	330	K330E	330::K	E	GAA	2.8049
EMILIN_ABL_KD_S	330	K330E	330::K	E	GAG	1.8967
EMILIN_ABL_KD_S	331	A331L	331::A	L	TTG	2.5753
EMILIN_ABL_KD_S	332	T332D	332::T	D	GAT	4.983
EMILIN_ABL_KD_S	332	T332L	332::T	L	TTG	1.4041
EMILIN_ABL_KD_S	333	A333L	333::A	L	TTG	2.4716
EMILIN_ABL_KD_S	334	I334E	334::I	E	GAA	2.5195
EMILIN_ABL_KD_S	334	I334L	334::I	L	TTG	1.8456
EMILIN_ABL_KD_S	334	I334T	334::I	T	ACC	1.7459
EMILIN_ABL_KD_S	335	R335A	335::R	A	GCA	35.1319
EMILIN_ABL_KD_S	336	T336K	336::T	K	AAA	5.6902
EMILIN_ABL_KD_S	337	E337K	337::E	K	AAA	2.708
EMILIN_ABL_KD_S	337	E337T	337::E	T	ACC	5.2556
EMILIN_ABL_KD_S	338	E338A	338::E	A	GCT	3.6632
EMILIN_ABL_KD_S	338	E338L	338::E	L	TTG	2.5734
EMILIN_ABL_KD_S	338	E338R	338::E	R	AGG	2.3708
EMILIN_ABL_KD_S	339	E339A	339::E	A	GCT	2.5115
EMILIN_ABL_KD_S	339	E339K	339::E	K	AAA	4.0653
EMILIN_ABL_KD_S	339	E339L	339::E	L	TTG	1.7389
EMILIN_ABL_KD_S	339	E339T	339::E	T	ACC	3.9286
EMILIN_ABL_KD_S	340	K340E	340::K	E	GAA	2.8516
EMILIN_ABL_KD_S	341	R341K	341::R	K	AAA	2.6422
EMILIN_ABL_KD_S	341	R341L	341::R	L	TTG	2.1563
EMILIN_ABL_KD_S	342	L342A	342::L	A	GCT	2.6611
EMILIN_ABL_KD_S	342	L342E	342::L	E	GAA	3.3017
EMILIN_ABL_KD_S	342	L342K	342::L	K	AAA	3.0981
EMILIN_ABL_KD_S	343	M343A	343::M	A	GCT	2.5532
EMILIN_ABL_KD_S	343	M343E	343::M	E	GAA	3.1754
EMILIN_ABL_KD_S	343	M343K	343::M	K	AAA	3.5049
EMILIN_ABL_KD_S	344	E344G	344::E	G	GGC	11.1455
EMILIN_ABL_KD_S	344	E344K	344::E	K	AAA	4.1211
EMILIN_ABL_KD_S	344	E344L	344::E	L	TTG	2.174
EMILIN_ABL_KD_S	347	V347E	347::V	E	GAA	2.3251
EMILIN_ABL_KD_S	348	L348S	348::L	S	TCT	3.0077
EMILIN_ABL_KD_S	349	E349T	349::E	T	ACC	2.7161
EMILIN_ABL_KD_S	353	L353T	353::L	T	ACC	8.4087
EMILIN_ABL_KD_S	353	L353W	353::L	W	TGG	1.5128
EMILIN_ABL_KD_S	356	K356K	356::K	K	AAA	1.5374
EMILIN_ABL_KD_S	359	E359K	359::E	K	AAA	1.9931
EMILIN_ABL_KD_S	360	E360G	360::E	G	GGG	2.1381
EMILIN_ABL_KD_S	364	R364E	364::R	E	GAA	1.5011
EMILIN_ABL_KD_S	366	K366A	366::K	A	GCT	3.2742
EMILIN_ABL_KD_S	368	A368K	368::A	K	AAA	3.843
EMILIN_ABL_KD_S	371	L371K	371::L	K	AAA	2.0486
EMILIN_ABL_KD_S	372	K372E	372::K	E	GAA	5.5314
EMILIN_ABL_KD_S	373	Q373A	373::Q	A	GCT	2.8227
EMILIN_ABL_KD_S	373	Q373E	373::Q	E	GAA	3.2963
EMILIN_ABL_KD_S	373	Q373Y	373::Q	Y	TAT	2.5159
EMILIN_ABL_KD_S	374	D374K	374::D	K	AAA	2.3792
EMILIN_ABL_KD_S	375	L375E	375::L	E	GAA	3.0436
EMILIN_ABL_KD_S	375	L375K	375::L	K	AAA	3.5964
EMILIN_ABL_KD_S	379	R379A	379::R	A	GCT	2.046
EMILIN_ABL_KD_S	381	A381K	381::A	K	AAA	4.9435
EMILIN_ABL_KD_S	382	E382G	382::E	G	GGG	1.9151
EMILIN_ABL_KD_S	382	E382K	382::E	K	AAA	2.7678
EMILIN_ABL_KD_S	383	R383L	383::R	L	TTA	2.7139
EMILIN_ABL_KD_S	383	R383L	383::R	L	TTG	3.9317
EMILIN_ABL_KD_S	384	R384A	384::R	A	GCT	2.3616
EMILIN_ABL_KD_S	385	A385K	385::A	K	AAA	1.5959
EMILIN_ABL_KD_S	388	K388A	388::K	A	GCT	1.7537
EMILIN_ABL_KD_S	390	L390C	390::L	C	TGT	2.3515
EMILIN_ABL_KD_S	390	L390W	390::L	W	TGG	1.5257
EMILIN_ABL_KD_S	396	P396A	396::P	A	GCT	2.8347
EMILIN_ABL_KD_S	396	P396L	396::P	L	TTG	3.0272
EMILIN_ABL_KD_S	397	T397A	397::T	A	GCT	2.0442
EMILIN_ABL_KD_S	397	T397R	397::T	R	CGT	2.8717
EMILIN_ABL_KD_S	398	Y398E	398::Y	E	GAA	8.3923
EMILIN_ABL_KD_S	398	Y398F	398::Y	F	TTT	1.9994
EMILIN_ABL_KD_S	399	P399E	399::P	E	GAA	3.2333
EMILIN_ABL_KD_S	401	M401A	401::M	A	GCT	2.0453
EMILIN_ABL_KD_S	405	P405E	405::P	E	GAA	1.6026
EMILIN_ABL_KD_S	405	P405Q	405::P	Q	CAG	2.3745
EMILIN_ABL_KD_S	409	P409L	409::P	L	TTG	2.4554
EMILIN_ABL_KD_S	410	P410L	410::P	L	CTG	3.0205
EMILIN_ABL_KD_S	413	P413L	413::P	L	TTG	1.8842
EMILIN_ABL_KD_S	418	I418L	418::I	L	CTG	6.8086
EMILIN_ABL_KD_S	418	I418W	418::I	W	TGG	16.4397
EMILIN_ABL_KD_S	419	G419V	419::G	V	GTG	2.4127
EMILIN_ABL_KD_S	425	D425A	425::D	A	GCT	2.6335
EMILIN_ABL_KD_S	431	M431A	431::M	A	GCT	2.0448
EMILIN_ABL_KD_S	431	M431E	431::M	E	GAA	5.5258
EMILIN_ABL_KD_S	457	N457L	457::N	L	TTG	3.8288
EMILIN_ABL_KD_S	463	I463A	463::I	A	GCT	5.4084
EMILIN_ABL_KD_S	471	R471E	471::R	E	GAA	8.8142
EMILIN_ABL_KD_S	472	E472R	472::E	R	AGA	2.5452
EMILIN_ABL_KD_S	479	H479E	479::H	E	GAA	3.6737
EMILIN_ABL_KD_S	483	S483A	483::S	A	GCT	2.2687
EMILIN_ABL_KD_S	484	D484L	484::D	L	TTG	2.3769
EMILIN_ABL_KD_S	486	G486K	486::G	K	AAA	3.4015
EMILIN_ABL_KD_S	490	K490E	490::K	E	GAA	5.9086
EMILIN_ABL_KD_S	491	H491A	491::H	A	GCT	5.2921
EMILIN_ABL_KD_S	507	I507R	507::I	R	AGA	1.5169
EMILIN_ABL_S	15	K15A	15::K	A	GCT	6.3528
EMILIN_ABL_S	39	V39G	39::V	G	GGT	1.4072
EMILIN_ABL_S	55	S55L	55::S	L	TTG	2.0457
EMILIN_ABL_S	56	V56C	56::V	C	TGT	9.6621
EMILIN_ABL_S	56	V56K	56::V	K	AAA	3.8573
EMILIN_ABL_S	58	L58K	58::L	K	AAA	9.8168
EMILIN_ABL_S	58	L58P	58::L	P	CCA	6.136
EMILIN_ABL_S	61	Y61L	61::Y	L	TTG	5.1761
EMILIN_ABL_S	73	S73L	73::S	L	TTG	3.3814
EMILIN_ABL_S	88	K88R	88::K	R	AGG	2.7359
EMILIN_ABL_S	111	E111A	111::E	A	GCT	4.0985
EMILIN_ABL_S	113	R113C	113::R	C	TGC	7.8576
EMILIN_ABL_S	123	E123D	123::E	D	GAC	1.5212
EMILIN_ABL_S	125	L125L	125::L	L	CTA	2.5867
EMILIN_ABL_S	126	K126K	126::K	K	AAA	2.1641
EMILIN_ABL_S	132	E132E	132::E	E	GAA	1.6203
EMILIN_ABL_S	137	N137L	137::N	L	CTC	2.2358
EMILIN_ABL_S	143	N143I	143::N	I	ATA	5.6791
EMILIN_ABL_S	144	K144L	144::K	L	TTG	2.6806
EMILIN_ABL_S	146	G146A	146::G	A	GCT	3.9066
EMILIN_ABL_S	146	G146L	146::G	L	TTG	6.2899
EMILIN_ABL_S	148	E148K	148::E	K	AAG	2.1199
EMILIN_ABL_S	149	L149A	149::L	A	GCT	5.0778
EMILIN_ABL_S	150	L150A	150::L	A	GCT	2.5637
EMILIN_ABL_S	151	L151E	151::L	E	GAA	15.6183
EMILIN_ABL_S	151	L151R	151::L	R	AGA	6.233
EMILIN_ABL_S	156	L156W	156::L	W	TGG	3.2489
EMILIN_ABL_S	157	G157E	157::G	E	GAA	5.6718
EMILIN_ABL_S	157	G157L	157::G	L	TTG	7.4076
EMILIN_ABL_S	158	L158E	158::L	E	GAA	2.9785
EMILIN_ABL_S	158	L158K	158::L	K	AAA	3.3934
EMILIN_ABL_S	161	Y161A	161::Y	A	GCT	2.6311
EMILIN_ABL_S	165	N165A	165::N	A	GCT	4.512
EMILIN_ABL_S	165	N165E	165::N	E	GAA	2.4169
EMILIN_ABL_S	168	T168L	168::T	L	TTG	12.1273
EMILIN_ABL_S	174	P174R	174::P	R	CGA	4.1402
EMILIN_ABL_S	176	N176L	176::N	L	CTT	1.8229
EMILIN_ABL_S	189	T189I	189::T	I	ATT	1.5859
EMILIN_ABL_S	198	D198N	198::D	N	AAT	1.9212
EMILIN_ABL_S	211	K211I	211::K	I	ATC	3.1646
EMILIN_ABL_S	214	L214E	214::L	E	GAA	15.1611
EMILIN_ABL_S	217	C217C	217::C	C	TGC	1.4192
EMILIN_ABL_S	217	C217Y	217::C	Y	TAT	1.5933
EMILIN_ABL_S	229	K229L	229::K	L	CTA	1.5187
EMILIN_ABL_S	240	A240T	240::A	T	ACC	1.4543
EMILIN_ABL_S	246	K246R	246::K	R	AGA	1.6448
EMILIN_ABL_S	247	A247K	247::A	K	AAA	4.5833
EMILIN_ABL_S	248	R248K	248::R	K	AAA	1.5504
EMILIN_ABL_S	251	M251A	251::M	A	GCT	6.1399
EMILIN_ABL_S	252	E252K	252::E	K	AAG	1.4142
EMILIN_ABL_S	253	R253K	253::R	K	AAA	10.5663
EMILIN_ABL_S	259	E259K	259::E	K	AAA	3.4117
EMILIN_ABL_S	259	E259T	259::E	T	ACT	19.5845
EMILIN_ABL_S	259	E259V	259::E	V	GTC	1.6537
EMILIN_ABL_S	263	R263G	263::R	G	GGG	1.4439
EMILIN_ABL_S	268	R268E	268::R	E	GAA	8.0947
EMILIN_ABL_S	270	R270K	270::R	K	AAA	5.667
EMILIN_ABL_S	270	R270L	270::R	L	TTG	6.6595
EMILIN_ABL_S	279	Q279K	279::Q	K	AAA	2.3189
EMILIN_ABL_S	285	T285L	285::T	L	TTG	2.3862
EMILIN_ABL_S	287	A287T	287::A	T	ACC	1.8015
EMILIN_ABL_S	290	A290L	290::A	L	TTG	38.5812
EMILIN_ABL_S	293	R293A	293::R	A	GCT	4.5477
EMILIN_ABL_S	294	S294K	294::S	K	AAA	4.5869
EMILIN_ABL_S	299	D299L	299::D	L	TTG	2.1749
EMILIN_ABL_S	299	D299T	299::D	T	ACC	1.877
EMILIN_ABL_S	300	L300C	300::L	C	TGT	2.3032
EMILIN_ABL_S	301	L301E	301::L	E	GAA	1.7661
EMILIN_ABL_S	304	K304W	304::K	W	TGG	13.0584
EMILIN_ABL_S	306	Q306E	306::Q	E	GAA	8.8586
EMILIN_ABL_S	308	T308K	308::T	K	AAA	3.3735
EMILIN_ABL_S	309	E309A	309::E	A	GCT	2.333
EMILIN_ABL_S	313	K313T	313::K	T	ACG	5.9961
EMILIN_ABL_S	314	L314N	314::L	N	AAC	18.5782
EMILIN_ABL_S	315	L315W	315::L	W	TGG	7.2408
EMILIN_ABL_S	319	A319E	319::A	E	GAA	5.2042
EMILIN_ABL_S	319	A319L	319::A	L	TTG	3.1599
EMILIN_ABL_S	320	A320L	320::A	L	TTG	3.3867
EMILIN_ABL_S	323	E323G	323::E	G	GGG	1.9212
EMILIN_ABL_S	324	Q324A	324::Q	A	GCT	3.6916
EMILIN_ABL_S	324	Q324Y	324::Q	Y	TAT	1.6665
EMILIN_ABL_S	325	E325A	325::E	A	GCT	2.6768
EMILIN_ABL_S	325	E325T	325::E	T	ACC	6.2097
EMILIN_ABL_S	326	M326R	326::M	R	CGG	1.3938
EMILIN_ABL_S	328	R328T	328::R	T	ACC	2.6133
EMILIN_ABL_S	329	I329E	329::I	E	GAA	3.1535
EMILIN_ABL_S	329	I329K	329::I	K	AAA	1.633
EMILIN_ABL_S	329	I329L	329::I	L	TTG	2.0913
EMILIN_ABL_S	331	A331E	331::A	E	GAA	2.1076
EMILIN_ABL_S	331	A331K	331::A	K	AAA	4.3134
EMILIN_ABL_S	332	T332E	332::T	E	GAA	4.2305
EMILIN_ABL_S	332	T332S	332::T	S	AGT	2.0779
EMILIN_ABL_S	333	A333K	333::A	K	AAA	5.6596
EMILIN_ABL_S	334	I334T	334::I	T	ACC	2.5235
EMILIN_ABL_S	335	R335A	335::R	A	GCA	43.2749
EMILIN_ABL_S	335	R335E	335::R	E	GAA	2.522
EMILIN_ABL_S	335	R335K	335::R	K	AAA	2.3341
EMILIN_ABL_S	336	T336K	336::T	K	AAA	4.1594
EMILIN_ABL_S	337	E337A	337::E	A	GCT	1.8925
EMILIN_ABL_S	337	E337K	337::E	K	AAA	4.3049
EMILIN_ABL_S	338	E338A	338::E	A	GCT	4.2847
EMILIN_ABL_S	338	E338L	338::E	L	TTG	2.5345
EMILIN_ABL_S	339	E339K	339::E	K	AAA	3.8564
EMILIN_ABL_S	340	K340A	340::K	A	GCT	2.6747
EMILIN_ABL_S	340	K340E	340::K	E	GAA	3.5003
EMILIN_ABL_S	340	K340L	340::K	L	TTG	2.0254
EMILIN_ABL_S	341	R341T	341::R	T	ACC	3.5909
EMILIN_ABL_S	342	L342A	342::L	A	GCT	3.9875
EMILIN_ABL_S	342	L342E	342::L	E	GAA	3.9362
EMILIN_ABL_S	342	L342K	342::L	K	AAA	6.1124
EMILIN_ABL_S	342	L342T	342::L	T	ACC	4.6348
EMILIN_ABL_S	343	M343A	343::M	A	GCT	2.1371
EMILIN_ABL_S	344	E344K	344::E	K	AAA	3.8239
EMILIN_ABL_S	344	E344L	344::E	L	TTG	2.3435
EMILIN_ABL_S	345	Q345E	345::Q	E	GAA	3.3138
EMILIN_ABL_S	345	Q345L	345::Q	L	TTG	2.574
EMILIN_ABL_S	349	E349T	349::E	T	ACC	3.7365
EMILIN_ABL_S	350	A350K	350::A	K	AAA	3.3638
EMILIN_ABL_S	355	L355E	355::L	E	GAA	1.6114
EMILIN_ABL_S	362	E362K	362::E	K	AAA	4.1677
EMILIN_ABL_S	365	A365E	365::A	E	GAG	4.8734
EMILIN_ABL_S	369	D369K	369::D	K	AAA	2.6929
EMILIN_ABL_S	371	L371A	371::L	A	GCT	2.8972
EMILIN_ABL_S	372	K372E	372::K	E	GAA	4.2138
EMILIN_ABL_S	373	Q373A	373::Q	A	GCA	5.6515
EMILIN_ABL_S	373	Q373A	373::Q	A	GCT	1.6252
EMILIN_ABL_S	373	Q373Y	373::Q	Y	TAT	3.1745
EMILIN_ABL_S	378	A378T	378::A	T	ACA	2.2446
EMILIN_ABL_S	379	R379A	379::R	A	GCT	2.904
EMILIN_ABL_S	379	R379E	379::R	E	GAA	8.9163
EMILIN_ABL_S	381	A381M	381::A	M	ATG	5.4617
EMILIN_ABL_S	381	A381V	381::A	V	GTG	1.4271
EMILIN_ABL_S	382	E382K	382::E	K	AAG	2.4053
EMILIN_ABL_S	383	R383A	383::R	A	GCT	2.7653
EMILIN_ABL_S	383	R383K	383::R	K	AAA	2.8177
EMILIN_ABL_S	386	K386Q	386::K	Q	CAA	2.1587
EMILIN_ABL_S	386	K386T	386::K	T	ACA	7.6207
EMILIN_ABL_S	390	L390C	390::L	C	TGT	8.0775
EMILIN_ABL_S	391	E391L	391::E	L	TTG	1.9955
EMILIN_ABL_S	395	K395Q	395::K	Q	CAA	1.8044
EMILIN_ABL_S	396	P396L	396::P	L	TTG	2.6463
EMILIN_ABL_S	397	T397L	397::T	L	TTG	2.3367
EMILIN_ABL_S	398	Y398F	398::Y	F	TTT	1.3828
EMILIN_ABL_S	398	Y398L	398::Y	L	TTG	2.4507
EMILIN_ABL_S	399	P399E	399::P	E	GAA	1.7173
EMILIN_ABL_S	399	P399K	399::P	K	AAA	1.5173
EMILIN_ABL_S	399	P399R	399::P	R	CGA	2.3266
EMILIN_ABL_S	401	M401W	401::M	W	TGG	2.1046
EMILIN_ABL_S	402	N402L	402::N	L	TTG	1.4736
EMILIN_ABL_S	402	N402Q	402::N	Q	CAA	2.6207
EMILIN_ABL_S	403	P403R	403::P	R	CGC	3.5289
EMILIN_ABL_S	404	I404K	404::I	K	AAA	1.5901
EMILIN_ABL_S	406	A406Q	406::A	Q	CAA	2.562
EMILIN_ABL_S	407	P407K	407::P	K	AAA	2.1125
EMILIN_ABL_S	407	P407R	407::P	R	CGT	4.095
EMILIN_ABL_S	409	P409A	409::P	A	GCC	3.2078
EMILIN_ABL_S	410	P410L	410::P	L	CTG	2.8025
EMILIN_ABL_S	413	P413L	413::P	L	TTG	2.8764
EMILIN_ABL_S	416	N416A	416::N	A	GCC	6.704
EMILIN_ABL_S	416	N416R	416::N	R	CGC	3.2943
EMILIN_ABL_S	416	N416T	416::N	T	ACA	2.7615
EMILIN_ABL_S	417	L417I	417::L	I	ATA	8.5422
EMILIN_ABL_S	422	L422A	422::L	A	GCT	1.784
EMILIN_ABL_S	425	D425L	425::D	L	TTG	3.0624
EMILIN_ABL_S	444	E444A	444::E	A	GCT	7.3103
EMILIN_ABL_S	446	M446V	446::M	V	GTG	2.6542
EMILIN_ABL_S	461	T461I	461::T	I	ATA	1.4884
EMILIN_ABL_S	471	R471E	471::R	E	GAA	3.8771
EMILIN_ABL_S	483	S483A	483::S	A	GCT	3.8561
EMILIN_ABL_S	483	S483E	483::S	E	GAA	1.8433
EMILIN_ABL_S	484	D484K	484::D	K	AAA	2.8748
EMILIN_ABL_S	497	P497L	497::P	L	TTG	2.3434
EMILIN_ABL_S	505	I505F	505::I	F	TTC	1.6055
NF2_ABL_KD_F	27	V27L	27::V	L	TTG	2.0431
NF2_ABL_KD_F	56	V56C	56::V	C	TGT	3.7769
NF2_ABL_KD_F	58	L58P	58::L	P	CCA	2.0865
NF2_ABL_KD_F	59	A59L	59::A	L	TTG	7.5368
NF2_ABL_KD_F	61	Y61A	61::Y	A	GCC	6.1966
NF2_ABL_KD_F	61	Y61K	61::Y	K	AAA	1.8362
NF2_ABL_KD_F	61	Y61L	61::Y	L	TTG	3.5476
NF2_ABL_KD_F	64	Q64M	64::Q	M	ATG	5.8106
NF2_ABL_KD_F	69	D69L	69::D	L	TTG	1.6958
NF2_ABL_KD_F	73	S73L	73::S	L	TTG	3.0105
NF2_ABL_KD_F	73	S73P	73::S	P	CCT	2.9576
NF2_ABL_KD_F	75	H75E	75::H	E	GAA	2.6952
NF2_ABL_KD_F	75	H75S	75::H	S	TCC	2.576
NF2_ABL_KD_F	82	Q82A	82::Q	A	GCT	2.0711
NF2_ABL_KD_F	83	E83K	83::E	K	AAA	18.2348
NF2_ABL_KD_F	105	I105C	105::I	C	TGT	1.584
NF2_ABL_KD_F	113	R113G	113::R	G	GGC	1.5041
NF2_ABL_KD_F	122	M122A	122::M	A	GCT	2.3688
NF2_ABL_KD_F	126	K126L	126::K	L	TTG	1.8001
NF2_ABL_KD_F	132	E132K	132::E	K	AAA	5.6146
NF2_ABL_KD_F	132	E132L	132::E	L	TTG	1.8398
NF2_ABL_KD_F	133	M133E	133::M	E	GAA	2.4467
NF2_ABL_KD_F	137	N137Q	137::N	Q	CAG	1.4226
NF2_ABL_KD_F	139	F139E	139::F	E	GAA	20.1253
NF2_ABL_KD_F	141	I141A	141::I	A	GCT	5.5261
NF2_ABL_KD_F	143	N143M	143::N	M	ATG	1.3732
NF2_ABL_KD_F	144	K144L	144::K	L	TTG	1.6866
NF2_ABL_KD_F	149	L149A	149::L	A	GCT	2.7537
NF2_ABL_KD_F	151	L151S	151::L	S	TCT	12.3333
NF2_ABL_KD_F	156	L156K	156::L	K	AAA	2.0173
NF2_ABL_KD_F	156	L156P	156::L	P	CCT	3.2547
NF2_ABL_KD_F	156	L156W	156::L	W	TGG	5.4955
NF2_ABL_KD_F	157	G157A	157::G	A	GCT	2.3584
NF2_ABL_KD_F	157	G157L	157::G	L	TTG	1.7609
NF2_ABL_KD_F	158	L158A	158::L	A	GCT	1.5728
NF2_ABL_KD_F	158	L158G	158::L	G	GGT	1.548
NF2_ABL_KD_F	159	H159S	159::H	S	TCT	18.0425
NF2_ABL_KD_F	160	I160K	160::I	K	AAA	1.7094
NF2_ABL_KD_F	161	Y161A	161::Y	A	GCT	2.3437
NF2_ABL_KD_F	162	D162L	162::D	L	TTG	2.215
NF2_ABL_KD_F	164	E164A	164::E	A	GCT	1.4839
NF2_ABL_KD_F	165	N165A	165::N	A	GCT	6.3
NF2_ABL_KD_F	165	N165E	165::N	E	GAA	5.7294
NF2_ABL_KD_F	165	N165L	165::N	L	TTG	4.2253
NF2_ABL_KD_F	167	L167E	167::L	E	GAA	4.1405
NF2_ABL_KD_F	174	P174R	174::P	R	CGA	4.8226
NF2_ABL_KD_F	175	W175E	175::W	E	GAA	1.9674
NF2_ABL_KD_F	176	N176L	176::N	L	TTG	10.6028
NF2_ABL_KD_F	178	I178K	178::I	K	AAA	2.5717
NF2_ABL_KD_F	191	K191Y	191::K	Y	TAC	1.4591
NF2_ABL_KD_F	213	I213F	213::I	F	TTC	4.2085
NF2_ABL_KD_F	214	L214E	214::L	E	GAA	2.4796
NF2_ABL_KD_F	236	Q236A	236::Q	A	GCT	2.2697
NF2_ABL_KD_F	238	M238A	238::M	A	GCT	4.0219
NF2_ABL_KD_F	245	E245A	245::E	A	GCT	1.5837
NF2_ABL_KD_F	245	E245K	245::E	K	AAA	3.745
NF2_ABL_KD_F	248	R248L	248::R	L	TTG	2.2304
NF2_ABL_KD_F	253	R253K	253::R	K	AAA	1.4322
NF2_ABL_KD_F	258	R258V	258::R	V	GTA	1.3794
NF2_ABL_KD_F	259	E259T	259::E	T	ACT	4.2272
NF2_ABL_KD_F	259	E259V	259::E	V	GTC	2.0258
NF2_ABL_KD_F	260	K260A	260::K	A	GCT	2.4908
NF2_ABL_KD_F	261	Q261E	261::Q	E	GAA	1.7011
NF2_ABL_KD_F	262	M262D	262::M	D	GAT	6.4103
NF2_ABL_KD_F	263	R263E	263::R	E	GAA	3.7418
NF2_ABL_KD_F	266	A266L	266::A	L	TTG	3.0817
NF2_ABL_KD_F	272	E272K	272::E	K	AAA	3.4182
NF2_ABL_KD_F	288	N288A	288::N	A	GCT	1.8355
NF2_ABL_KD_F	291	L291E	291::L	E	GAA	2.1581
NF2_ABL_KD_F	292	M292S	292::M	S	AGC	1.4918
NF2_ABL_KD_F	293	R293A	293::R	A	GCT	1.808
NF2_ABL_KD_F	293	R293K	293::R	K	AAA	7.1757
NF2_ABL_KD_F	294	S294K	294::S	K	AAA	4.0765
NF2_ABL_KD_F	295	E295K	295::E	K	AAG	2.6586
NF2_ABL_KD_F	298	A298E	298::A	E	GAA	1.6596
NF2_ABL_KD_F	300	L300E	300::L	E	GAA	4.7329
NF2_ABL_KD_F	301	L301A	301::L	A	GCT	1.8072
NF2_ABL_KD_F	301	L301E	301::L	E	GAA	3.4163
NF2_ABL_KD_F	302	A302K	302::A	K	AAA	1.8892
NF2_ABL_KD_F	308	T308D	308::T	D	GAT	2.474
NF2_ABL_KD_F	309	E309K	309::E	K	AAA	1.8313
NF2_ABL_KD_F	313	K313T	313::K	T	ACG	7.0631
NF2_ABL_KD_F	315	L315K	315::L	K	AAA	1.4572
NF2_ABL_KD_F	315	L315R	315::L	R	CGC	1.6171
NF2_ABL_KD_F	319	A319E	319::A	E	GAA	4.0449
NF2_ABL_KD_F	322	A322E	322::A	E	GAA	2.9697
NF2_ABL_KD_F	323	E323A	323::E	A	GCT	1.8048
NF2_ABL_KD_F	323	E323L	323::E	L	TTG	3.8192
NF2_ABL_KD_F	325	E325L	325::E	L	TTG	3.0167
NF2_ABL_KD_F	326	M326E	326::M	E	GAA	1.9373
NF2_ABL_KD_F	329	I329E	329::I	E	GAA	2.9288
NF2_ABL_KD_F	329	I329K	329::I	K	AAA	2.2549
NF2_ABL_KD_F	329	I329L	329::I	L	TTG	1.9092
NF2_ABL_KD_F	331	A331E	331::A	E	GAA	1.528
NF2_ABL_KD_F	339	E339K	339::E	K	AAG	1.453
NF2_ABL_KD_F	340	K340E	340::K	E	GAA	3.1764
NF2_ABL_KD_F	341	R341E	341::R	E	GAA	2.88
NF2_ABL_KD_F	341	R341L	341::R	L	TTG	1.5901
NF2_ABL_KD_F	342	L342E	342::L	E	GAA	1.8983
NF2_ABL_KD_F	345	Q345L	345::Q	L	TTG	1.4945
NF2_ABL_KD_F	348	L348A	348::L	A	GCC	4.7149
NF2_ABL_KD_F	348	L348E	348::L	E	GAA	1.7131
NF2_ABL_KD_F	351	E351K	351::E	K	AAA	2.9532
NF2_ABL_KD_F	355	L355E	355::L	E	GAA	1.7649
NF2_ABL_KD_F	357	M357A	357::M	A	GCT	1.8195
NF2_ABL_KD_F	358	A358E	358::A	E	GAA	2.373
NF2_ABL_KD_F	358	A358K	358::A	K	AAA	3.7958
NF2_ABL_KD_F	364	R364E	364::R	E	GAA	2.7595
NF2_ABL_KD_F	364	R364K	364::R	K	AAA	2.5241
NF2_ABL_KD_F	365	A365E	365::A	E	GAG	4.5299
NF2_ABL_KD_F	365	A365L	365::A	L	TTG	2.3201
NF2_ABL_KD_F	369	D369K	369::D	K	AAA	2.61
NF2_ABL_KD_F	371	L371A	371::L	A	GCT	2.8823
NF2_ABL_KD_F	373	Q373K	373::Q	K	AAA	1.9219
NF2_ABL_KD_F	374	D374A	374::D	A	GCT	1.977
NF2_ABL_KD_F	374	D374T	374::D	T	ACC	3.2278
NF2_ABL_KD_F	375	L375E	375::L	E	GAA	4.0354
NF2_ABL_KD_F	375	L375K	375::L	K	AAA	6.6579
NF2_ABL_KD_F	376	Q376L	376::Q	L	TTG	3.0732
NF2_ABL_KD_F	378	A378K	378::A	K	AAA	4.2141
NF2_ABL_KD_F	378	A378L	378::A	L	TTG	2.1529
NF2_ABL_KD_F	379	R379E	379::R	E	GAA	1.9895
NF2_ABL_KD_F	380	E380K	380::E	K	AAA	3.2565
NF2_ABL_KD_F	381	A381T	381::A	T	ACG	1.5973
NF2_ABL_KD_F	382	E382A	382::E	A	GCT	2.8287
NF2_ABL_KD_F	382	E382K	382::E	K	AAA	1.8642
NF2_ABL_KD_F	384	R384A	384::R	A	GCT	2.3779
NF2_ABL_KD_F	385	A385E	385::A	E	GAA	2.065
NF2_ABL_KD_F	385	A385K	385::A	K	AAA	3.0308
NF2_ABL_KD_F	385	A385L	385::A	L	TTG	1.4664
NF2_ABL_KD_F	389	L389K	389::L	K	AAA	4.5574
NF2_ABL_KD_F	390	L390C	390::L	C	TGT	4.7465
NF2_ABL_KD_F	394	T394L	394::T	L	CTG	9.0003
NF2_ABL_KD_F	394	T394R	394::T	R	CGT	3.9773
NF2_ABL_KD_F	395	K395S	395::K	S	AGC	2.1453
NF2_ABL_KD_F	398	Y398E	398::Y	E	GAA	3.874
NF2_ABL_KD_F	399	P399E	399::P	E	GAA	1.4269
NF2_ABL_KD_F	406	A406L	406::A	L	CTG	10.019
NF2_ABL_KD_F	408	L408C	408::L	C	TGC	1.3711
NF2_ABL_KD_F	409	P409L	409::P	L	CTC	3.3459
NF2_ABL_KD_F	410	P410L	410::P	L	CTG	2.8539
NF2_ABL_KD_F	411	D411L	411::D	L	TTG	3.1483
NF2_ABL_KD_F	413	P413K	413::P	K	AAA	1.5299
NF2_ABL_KD_F	415	F415A	415::F	A	GCT	2.733
NF2_ABL_KD_F	423	S423L	423::S	L	TTG	2.577
NF2_ABL_KD_F	424	F424E	424::F	E	GAA	27.7429
NF2_ABL_KD_F	457	N457E	457::N	E	GAA	2.3177
NF2_ABL_KD_F	460	K460E	460::K	E	GAA	3.5463
NF2_ABL_KD_F	466	L466C	466::L	C	TGC	1.5507
NF2_ABL_KD_F	469	K469A	469::K	A	GCT	2.3242
NF2_ABL_KD_F	473	T473L	473::T	L	TTG	2.379
NF2_ABL_KD_F	475	L475K	475::L	K	AAA	4.0567
NF2_ABL_KD_F	482	N482T	482::N	T	ACT	2.4269
NF2_ABL_KD_F	489	S489K	489::S	K	AAA	2.1493
NF2_ABL_KD_F	491	H491L	491::H	L	TTG	2.5139
NF2_ABL_KD_F	496	K496S	496::K	S	AGC	1.4382
NF2_ABL_KD_F	497	P497L	497::P	L	TTA	2.9832
NF2_ABL_KD_F	499	A499G	499::A	G	GGC	1.7
NF2_ABL_KD_F	505	I505F	505::I	F	TTC	2.2861
NF2_ABL_KD_F	507	I507R	507::I	R	AGA	2.1558
NF2_ABL_KD_S	19	P19E	19::P	E	GAA	3.9038
NF2_ABL_KD_S	58	L58K	58::L	K	AAA	2.8194
NF2_ABL_KD_S	70	Y70H	70::Y	H	CAC	1.4257
NF2_ABL_KD_S	105	I105C	105::I	C	TGT	1.4174
NF2_ABL_KD_S	114	G114A	114::G	A	GCT	2.0214
NF2_ABL_KD_S	118	D118K	118::D	K	AAA	4.213
NF2_ABL_KD_S	126	K126L	126::K	L	TTG	2.7826
NF2_ABL_KD_S	128	A128V	128::A	V	GTT	1.4661
NF2_ABL_KD_S	140	A140G	140::A	G	GGC	1.7543
NF2_ABL_KD_S	141	I141A	141::I	A	GCT	24.5482
NF2_ABL_KD_S	142	R142R	142::R	R	CGA	1.4969
NF2_ABL_KD_S	143	N143M	143::N	M	ATG	1.6507
NF2_ABL_KD_S	144	K144L	144::K	L	TTG	6.1724
NF2_ABL_KD_S	149	L149A	149::L	A	GCT	3.8452
NF2_ABL_KD_S	150	L150L	150::L	L	CTA	1.3957
NF2_ABL_KD_S	156	L156P	156::L	P	CCT	1.9805
NF2_ABL_KD_S	156	L156W	156::L	W	TGG	4.1347
NF2_ABL_KD_S	157	G157A	157::G	A	GCT	4.4098
NF2_ABL_KD_S	159	H159A	159::H	A	GCT	2.0362
NF2_ABL_KD_S	160	I160A	160::I	A	GCT	1.6105
NF2_ABL_KD_S	160	I160K	160::I	K	AAA	3.2144
NF2_ABL_KD_S	163	P163E	163::P	E	GAA	2.3059
NF2_ABL_KD_S	163	P163L	163::P	L	CTG	1.7839
NF2_ABL_KD_S	165	N165A	165::N	A	GCT	3.6969
NF2_ABL_KD_S	165	N165L	165::N	L	TTG	2.1727
NF2_ABL_KD_S	167	L167E	167::L	E	GAA	3.2016
NF2_ABL_KD_S	167	L167K	167::L	K	AAA	1.5668
NF2_ABL_KD_S	175	W175A	175::W	A	GCT	2.0774
NF2_ABL_KD_S	177	E177L	177::E	L	TTG	5.5418
NF2_ABL_KD_S	193	L193L	193::L	L	TTG	1.5035
NF2_ABL_KD_S	211	K211I	211::K	I	ATC	2.6706
NF2_ABL_KD_S	247	A247E	247::A	E	GAA	6.6162
NF2_ABL_KD_S	266	A266A	266::A	A	GCC	1.549
NF2_ABL_KD_S	269	T269E	269::T	E	GAA	3.6074
NF2_ABL_KD_S	270	R270L	270::R	L	TTG	2.3887
NF2_ABL_KD_S	272	E272K	272::E	K	AAA	3.2619
NF2_ABL_KD_S	287	A287E	287::A	E	GAA	6.7365
NF2_ABL_KD_S	287	A287E	287::A	E	GAG	3.5711
NF2_ABL_KD_S	297	T297L	297::T	L	TTG	3.127
NF2_ABL_KD_S	298	A298E	298::A	E	GAA	2.5545
NF2_ABL_KD_S	299	D299L	299::D	L	TTG	3.2211
NF2_ABL_KD_S	300	L300C	300::L	C	TGT	2.1831
NF2_ABL_KD_S	300	L300E	300::L	E	GAA	3.1311
NF2_ABL_KD_S	308	T308E	308::T	E	GAA	3.158
NF2_ABL_KD_S	308	T308K	308::T	K	AAA	5.4534
NF2_ABL_KD_S	310	E310L	310::E	L	TTG	1.5142
NF2_ABL_KD_S	312	A312K	312::A	K	AAA	2.3434
NF2_ABL_KD_S	313	K313L	313::K	L	TTG	2.3961
NF2_ABL_KD_S	313	K313T	313::K	T	ACG	6.3599
NF2_ABL_KD_S	317	Q317E	317::Q	E	GAA	4.1996
NF2_ABL_KD_S	319	A319E	319::A	E	GAA	1.3869
NF2_ABL_KD_S	321	E321A	321::E	A	GCT	1.6224
NF2_ABL_KD_S	329	I329K	329::I	K	AAA	2.976
NF2_ABL_KD_S	329	I329L	329::I	L	TTG	3.4664
NF2_ABL_KD_S	332	T332A	332::T	A	GCT	2.3966
NF2_ABL_KD_S	336	T336D	336::T	D	GAT	3.6366
NF2_ABL_KD_S	338	E338L	338::E	L	TTG	3.0271
NF2_ABL_KD_S	339	E339L	339::E	L	TTG	1.6501
NF2_ABL_KD_S	339	E339T	339::E	T	ACC	2.0838
NF2_ABL_KD_S	340	K340E	340::K	E	GAA	2.5016
NF2_ABL_KD_S	345	Q345L	345::Q	L	TTG	2.597
NF2_ABL_KD_S	347	V347E	347::V	E	GAA	2.4141
NF2_ABL_KD_S	351	E351K	351::E	K	AAA	2.9913
NF2_ABL_KD_S	353	L353K	353::L	K	AAA	3.0601
NF2_ABL_KD_S	357	M357A	357::M	A	GCT	1.9713
NF2_ABL_KD_S	357	M357D	357::M	D	GAT	2.9395
NF2_ABL_KD_S	363	R363L	363::R	L	TTG	2.5465
NF2_ABL_KD_S	368	A368K	368::A	K	AAA	5.9772
NF2_ABL_KD_S	373	Q373E	373::Q	E	GAA	1.8057
NF2_ABL_KD_S	375	L375E	375::L	E	GAA	2.5487
NF2_ABL_KD_S	376	Q376A	376::Q	A	GCT	5.7811
NF2_ABL_KD_S	377	E377L	377::E	L	TTG	1.6344
NF2_ABL_KD_S	382	E382K	382::E	K	AAA	2.4766
NF2_ABL_KD_S	382	E382K	382::E	K	AAG	1.472
NF2_ABL_KD_S	383	R383K	383::R	K	AAA	1.6574
NF2_ABL_KD_S	385	A385L	385::A	L	TTG	2.1594
NF2_ABL_KD_S	386	K386K	386::K	K	AAA	2.0987
NF2_ABL_KD_S	389	L389K	389::L	K	AAA	2.5126
NF2_ABL_KD_S	390	L390A	390::L	A	GCT	2.2837
NF2_ABL_KD_S	394	T394K	394::T	K	AAA	1.6459
NF2_ABL_KD_S	398	Y398E	398::Y	E	GAA	6.5182
NF2_ABL_KD_S	399	P399S	399::P	S	TCC	3.9761
NF2_ABL_KD_S	405	P405E	405::P	E	GAA	1.7551
NF2_ABL_KD_S	405	P405L	405::P	L	CTG	7.1574
NF2_ABL_KD_S	409	P409L	409::P	L	CTC	2.5517
NF2_ABL_KD_S	410	P410L	410::P	L	TTG	2.1426
NF2_ABL_KD_S	415	F415E	415::F	E	GAA	2.3692
NF2_ABL_KD_S	417	L417T	417::L	T	ACT	2.3154
NF2_ABL_KD_S	420	D420A	420::D	A	GCT	2.3483
NF2_ABL_KD_S	421	S421K	421::S	K	AAA	2.2383
NF2_ABL_KD_S	434	L434R	434::L	R	CGC	1.5813
NF2_ABL_KD_S	469	K469A	469::K	A	GCT	4.8091
NF2_ABL_KD_S	473	T473L	473::T	L	TTG	3.7394
NF2_ABL_KD_S	476	D476G	476::D	G	GGA	1.9194
NF2_ABL_KD_S	479	H479A	479::H	A	GCT	4.4632
NF2_ABL_KD_S	482	N482A	482::N	A	GCT	3.4265
NF2_ABL_KD_S	482	N482E	482::N	E	GAA	1.9925
NF2_ABL_KD_S	483	S483K	483::S	K	AAA	2.5529
NF2_ABL_KD_S	486	G486K	486::G	K	AAA	5.6702
NF2_ABL_KD_S	488	S488R	488::S	R	AGA	1.5796
NF2_ABL_KD_S	491	H491K	491::H	K	AAA	2.4769
NF2_ABL_KD_S	498	Q498Q	498::Q	Q	CAG	2.5863
PIK3R3_ABL_F	14	L14P	14::L	P	CCC	3.4574
PIK3R3_ABL_F	15	K15A	15::K	A	GCT	7.5707
PIK3R3_ABL_F	35	F35F	35::F	F	TTT	2.8015
PIK3R3_ABL_F	51	P51P	51::P	P	CCA	2.3049
PIK3R3_ABL_F	52	P52A	52::P	A	GCT	1.7621
PIK3R3_ABL_F	55	S55K	55::S	K	AAA	35.5475
PIK3R3_ABL_F	56	V56C	56::V	C	TGT	11.3053
PIK3R3_ABL_F	56	V56K	56::V	K	AAA	3.2813
PIK3R3_ABL_F	58	L58P	58::L	P	CCA	6.0648
PIK3R3_ABL_F	59	A59L	59::A	L	TTG	25.9114
PIK3R3_ABL_F	61	Y61L	61::Y	L	TTG	4.6051
PIK3R3_ABL_F	63	V63K	63::V	K	AAA	1.9974
PIK3R3_ABL_F	64	Q64A	64::Q	A	GCT	8.9085
PIK3R3_ABL_F	64	Q64L	64::Q	L	TTG	6.7064
PIK3R3_ABL_F	66	K66A	66::K	A	GCT	5.9834
PIK3R3_ABL_F	66	K66E	66::K	E	GAA	4.549
PIK3R3_ABL_F	71	D71T	71::D	T	ACA	11.0637
PIK3R3_ABL_F	73	S73K	73::S	K	AAA	3.4993
PIK3R3_ABL_F	73	S73L	73::S	L	TTG	5.9803
PIK3R3_ABL_F	74	V74C	74::V	C	TGT	1.9799
PIK3R3_ABL_F	75	H75E	75::H	E	GAA	8.5037
PIK3R3_ABL_F	87	P87S	87::P	S	TCC	2.8647
PIK3R3_ABL_F	107	A107E	107::A	E	GAA	6.2305
PIK3R3_ABL_F	114	G114A	114::G	A	GCT	3.5259
PIK3R3_ABL_F	131	L131L	131::L	L	CTA	1.552
PIK3R3_ABL_F	137	N137R	137::N	R	CGC	2.6266
PIK3R3_ABL_F	155	A155C	155::A	C	TGC	1.9759
PIK3R3_ABL_F	155	A155T	155::A	T	ACA	2.1561
PIK3R3_ABL_F	156	L156W	156::L	W	TGG	3.9072
PIK3R3_ABL_F	157	G157E	157::G	E	GAA	5.0297
PIK3R3_ABL_F	157	G157L	157::G	L	TTG	13.5436
PIK3R3_ABL_F	158	L158I	158::L	I	ATA	1.477
PIK3R3_ABL_F	161	Y161W	161::Y	W	TGG	5.8487
PIK3R3_ABL_F	164	E164A	164::E	A	GCT	6.9581
PIK3R3_ABL_F	164	E164L	164::E	L	TTG	2.0733
PIK3R3_ABL_F	165	N165A	165::N	A	GCT	14.5989
PIK3R3_ABL_F	165	N165E	165::N	E	GAA	9.2712
PIK3R3_ABL_F	165	N165L	165::N	L	TTG	8.4314
PIK3R3_ABL_F	166	R166G	166::R	G	GGC	1.4383
PIK3R3_ABL_F	168	T168A	168::T	A	GCT	6.2224
PIK3R3_ABL_F	170	K170R	170::K	R	AGA	2.7437
PIK3R3_ABL_F	171	I171D	171::I	D	GAC	3.5019
PIK3R3_ABL_F	171	I171K	171::I	K	AAA	6.8469
PIK3R3_ABL_F	171	I171L	171::I	L	CTG	1.5134
PIK3R3_ABL_F	172	S172P	172::S	P	CCC	2.0445
PIK3R3_ABL_F	173	F173P	173::F	P	CCA	12.9725
PIK3R3_ABL_F	173	F173S	173::F	S	TCA	4.734
PIK3R3_ABL_F	173	F173T	173::F	T	ACC	11.0063
PIK3R3_ABL_F	174	P174T	174::P	T	ACC	2.1554
PIK3R3_ABL_F	176	N176L	176::N	L	CTT	1.8064
PIK3R3_ABL_F	191	K191S	191::K	S	TCA	2.277
PIK3R3_ABL_F	194	D194N	194::D	N	AAT	1.9591
PIK3R3_ABL_F	204	S204F	204::S	F	TTC	3.7602
PIK3R3_ABL_F	211	K211I	211::K	I	ATC	3.7187
PIK3R3_ABL_F	213	I213F	213::I	F	TTC	15.3227
PIK3R3_ABL_F	214	L214E	214::L	E	GAA	30.0435
PIK3R3_ABL_F	217	C217Y	217::C	Y	TAT	5.9735
PIK3R3_ABL_F	234	E234K	234::E	K	AAA	1.734
PIK3R3_ABL_F	238	M238I	238::M	I	ATA	2.66
PIK3R3_ABL_F	251	M251A	251::M	A	GCT	4.2113
PIK3R3_ABL_F	258	R258V	258::R	V	GTA	1.6038
PIK3R3_ABL_F	259	E259V	259::E	V	GTC	4.0615
PIK3R3_ABL_F	262	M262D	262::M	D	GAT	15.6617
PIK3R3_ABL_F	268	R268E	268::R	E	GAA	11.5538
PIK3R3_ABL_F	270	R270K	270::R	K	AAA	4.0941
PIK3R3_ABL_F	272	E272K	272::E	K	AAG	4.742
PIK3R3_ABL_F	274	E274E	274::E	E	GAA	2.7818
PIK3R3_ABL_F	285	T285L	285::T	L	TTG	6.0539
PIK3R3_ABL_F	293	R293A	293::R	A	GCT	3.6252
PIK3R3_ABL_F	297	T297L	297::T	L	TTG	1.6657
PIK3R3_ABL_F	302	A302T	302::A	T	ACT	3.8674
PIK3R3_ABL_F	313	K313T	313::K	T	ACG	9.7251
PIK3R3_ABL_F	315	L315L	315::L	L	CTA	1.7604
PIK3R3_ABL_F	316	A316E	316::A	E	GAA	2.2151
PIK3R3_ABL_F	318	K318A	318::K	A	GCT	5.5554
PIK3R3_ABL_F	319	A319E	319::A	E	GAA	4.373
PIK3R3_ABL_F	323	E323E	323::E	E	GAA	1.5884
PIK3R3_ABL_F	323	E323K	323::E	K	AAG	4.7901
PIK3R3_ABL_F	328	R328E	328::R	E	GAA	3.1223
PIK3R3_ABL_F	332	T332L	332::T	L	TTG	2.313
PIK3R3_ABL_F	334	I334L	334::I	L	TTG	1.3894
PIK3R3_ABL_F	338	E338A	338::E	A	GCT	4.0928
PIK3R3_ABL_F	339	E339G	339::E	G	GGG	2.9082
PIK3R3_ABL_F	339	E339K	339::E	K	AAA	1.6217
PIK3R3_ABL_F	341	R341E	341::R	E	GAA	6.3882
PIK3R3_ABL_F	343	M343E	343::M	E	GAA	1.4506
PIK3R3_ABL_F	345	Q345E	345::Q	E	GAA	3.7359
PIK3R3_ABL_F	346	K346N	346::K	N	AAT	2.361
PIK3R3_ABL_F	348	L348A	348::L	A	GCT	2.2949
PIK3R3_ABL_F	352	V352K	352::V	K	AAA	2.6703
PIK3R3_ABL_F	353	L353P	353::L	P	CCG	1.5343
PIK3R3_ABL_F	356	K356K	356::K	K	AAA	1.8247
PIK3R3_ABL_F	356	K356L	356::K	L	TTG	7.0798
PIK3R3_ABL_F	357	M357E	357::M	E	GAA	2.8622
PIK3R3_ABL_F	358	A358L	358::A	L	TTG	4.6234
PIK3R3_ABL_F	361	S361P	361::S	P	CCA	3.0288
PIK3R3_ABL_F	363	R363E	363::R	E	GAA	4.7558
PIK3R3_ABL_F	364	R364A	364::R	A	GCT	2.8662
PIK3R3_ABL_F	365	A365G	365::A	G	GGC	2.5998
PIK3R3_ABL_F	367	E367A	367::E	A	GCT	2.9866
PIK3R3_ABL_F	368	A368L	368::A	L	TTG	2.1786
PIK3R3_ABL_F	369	D369K	369::D	K	AAA	4.9824
PIK3R3_ABL_F	371	L371A	371::L	A	GCT	1.3808
PIK3R3_ABL_F	374	D374K	374::D	K	AAA	5.1521
PIK3R3_ABL_F	375	L375E	375::L	E	GAA	3.1682
PIK3R3_ABL_F	375	L375K	375::L	K	AAA	5.1882
PIK3R3_ABL_F	382	E382A	382::E	A	GCT	3.0026
PIK3R3_ABL_F	385	A385E	385::A	E	GAA	4.0976
PIK3R3_ABL_F	385	A385K	385::A	K	AAA	1.7377
PIK3R3_ABL_F	387	Q387L	387::Q	L	TTG	5.442
PIK3R3_ABL_F	388	K388A	388::K	A	GCT	3.3612
PIK3R3_ABL_F	389	L389K	389::L	K	AAA	2.4299
PIK3R3_ABL_F	390	L390C	390::L	C	TGT	10.6665
PIK3R3_ABL_F	393	A393A	393::A	A	GCT	1.5854
PIK3R3_ABL_F	393	A393K	393::A	K	AAA	3.1359
PIK3R3_ABL_F	394	T394A	394::T	A	GCT	2.1416
PIK3R3_ABL_F	394	T394S	394::T	S	TCC	1.9786
PIK3R3_ABL_F	396	P396A	396::P	A	GCT	1.6576
PIK3R3_ABL_F	396	P396K	396::P	K	AAA	4.8843
PIK3R3_ABL_F	401	M401A	401::M	A	GCT	1.5604
PIK3R3_ABL_F	401	M401E	401::M	E	GAA	2.1397
PIK3R3_ABL_F	402	N402E	402::N	E	GAA	1.4193
PIK3R3_ABL_F	403	P403R	403::P	R	CGC	3.9641
PIK3R3_ABL_F	405	P405E	405::P	E	GAA	3.9131
PIK3R3_ABL_F	406	A406I	406::A	I	ATT	5.4887
PIK3R3_ABL_F	407	P407K	407::P	K	AAA	2.6526
PIK3R3_ABL_F	407	P407T	407::P	T	ACT	2.6213
PIK3R3_ABL_F	409	P409L	409::P	L	TTG	1.6299
PIK3R3_ABL_F	412	I412L	412::I	L	TTG	2.0289
PIK3R3_ABL_F	415	F415E	415::F	E	GAA	1.8272
PIK3R3_ABL_F	417	L417E	417::L	E	GAA	2.1944
PIK3R3_ABL_F	458	E458L	458::E	L	TTG	13.5842
PIK3R3_ABL_F	460	K460L	460::K	L	TTG	10.6437
PIK3R3_ABL_F	473	T473L	473::T	L	TTG	4.4138
PIK3R3_ABL_F	475	L475L	475::L	L	CTA	2.7251
PIK3R3_ABL_F	476	D476K	476::D	K	AAA	5.9744
PIK3R3_ABL_F	483	S483E	483::S	E	GAA	3.2607
PIK3R3_ABL_F	484	D484E	484::D	E	GAA	2.3855
PIK3R3_ABL_F	485	R485K	485::R	K	AAA	6.2582
PIK3R3_ABL_F	485	R485R	485::R	R	AGA	2.1368
PIK3R3_ABL_F	486	G486K	486::G	K	AAA	10.2821
PIK3R3_ABL_F	493	T493A	493::T	A	GCT	2.625
PIK3R3_ABL_F	497	P497L	497::P	L	TTA	5.3044
PIK3R3_ABL_F	497	P497L	497::P	L	TTG	1.5946
PIK3R3_ABL_F	501	G501C	501::G	C	TGC	1.4512
PIK3R3_ABL_S	8	R8R	8::R	R	CGA	1.462
PIK3R3_ABL_S	24	V24A	24::V	A	GCT	2.3915
PIK3R3_ABL_S	27	V27V	27::V	V	GTT	2.7574
PIK3R3_ABL_S	56	V56C	56::V	C	TGT	11.5543
PIK3R3_ABL_S	56	V56L	56::V	L	TTG	1.9161
PIK3R3_ABL_S	57	L57F	57::L	F	TTC	1.9785
PIK3R3_ABL_S	58	L58P	58::L	P	CCA	6.7861
PIK3R3_ABL_S	59	A59V	59::A	V	GTT	2.5194
PIK3R3_ABL_S	61	Y61L	61::Y	L	TTG	3.9203
PIK3R3_ABL_S	62	A62K	62::A	K	AAA	2.9258
PIK3R3_ABL_S	64	Q64A	64::Q	A	GCT	12.3124
PIK3R3_ABL_S	68	G68V	68::G	V	GTG	7.3365
PIK3R3_ABL_S	73	S73A	73::S	A	GCT	4.5087
PIK3R3_ABL_S	73	S73K	73::S	K	AAA	2.8555
PIK3R3_ABL_S	75	H75E	75::H	E	GAA	11.8519
PIK3R3_ABL_S	89	R89G	89::R	G	GGG	1.4141
PIK3R3_ABL_S	98	P98P	98::P	P	CCA	1.928
PIK3R3_ABL_S	113	R113C	113::R	C	TGC	7.4137
PIK3R3_ABL_S	115	R115C	115::R	C	TGC	1.6242
PIK3R3_ABL_S	133	M133I	133::M	I	ATA	2.0953
PIK3R3_ABL_S	134	Y134Y	134::Y	Y	TAT	2.357
PIK3R3_ABL_S	137	N137L	137::N	L	CTC	1.5025
PIK3R3_ABL_S	140	A140V	140::A	V	GTA	2.1259
PIK3R3_ABL_S	141	I141C	141::I	C	TGC	1.423
PIK3R3_ABL_S	146	G146R	146::G	R	CGA	1.519
PIK3R3_ABL_S	147	T147A	147::T	A	GCT	5.433
PIK3R3_ABL_S	149	L149A	149::L	A	GCT	17.7083
PIK3R3_ABL_S	149	L149P	149::L	P	CCG	2.4797
PIK3R3_ABL_S	150	L150L	150::L	L	TTG	2.873
PIK3R3_ABL_S	155	A155C	155::A	C	TGC	1.7959
PIK3R3_ABL_S	156	L156W	156::L	W	TGG	3.4172
PIK3R3_ABL_S	157	G157E	157::G	E	GAG	2.8001
PIK3R3_ABL_S	157	G157K	157::G	K	AAA	7.9174
PIK3R3_ABL_S	157	G157L	157::G	L	CTG	2.037
PIK3R3_ABL_S	157	G157L	157::G	L	TTG	12.3784
PIK3R3_ABL_S	158	L158I	158::L	I	ATA	2.4576
PIK3R3_ABL_S	159	H159E	159::H	E	GAA	6.1123
PIK3R3_ABL_S	159	H159L	159::H	L	TTG	6.722
PIK3R3_ABL_S	160	I160C	160::I	C	TGT	1.6765
PIK3R3_ABL_S	161	Y161A	161::Y	A	GCT	2.7238
PIK3R3_ABL_S	161	Y161K	161::Y	K	AAA	5.7113
PIK3R3_ABL_S	161	Y161L	161::Y	L	TTG	2.2194
PIK3R3_ABL_S	163	P163L	163::P	L	TTG	12.3083
PIK3R3_ABL_S	164	E164K	164::E	K	AAG	2.5347
PIK3R3_ABL_S	165	N165A	165::N	A	GCT	4.8234
PIK3R3_ABL_S	165	N165E	165::N	E	GAA	7.6543
PIK3R3_ABL_S	166	R166C	166::R	C	TGC	1.5662
PIK3R3_ABL_S	166	R166E	166::R	E	GAA	1.5193
PIK3R3_ABL_S	166	R166K	166::R	K	AAA	2.4405
PIK3R3_ABL_S	169	P169P	169::P	P	CCT	2.6888
PIK3R3_ABL_S	171	I171D	171::I	D	GAC	7.0134
PIK3R3_ABL_S	172	S172P	172::S	P	CCC	2.7321
PIK3R3_ABL_S	173	F173S	173::F	S	TCA	5.1437
PIK3R3_ABL_S	174	P174T	174::P	T	ACC	1.7048
PIK3R3_ABL_S	176	N176M	176::N	M	ATG	1.4291
PIK3R3_ABL_S	186	K186K	186::K	K	AAA	1.9261
PIK3R3_ABL_S	193	L193L	193::L	L	TTG	2.0562
PIK3R3_ABL_S	204	S204F	204::S	F	TTC	3.2099
PIK3R3_ABL_S	207	L207G	207::L	G	GGT	1.4235
PIK3R3_ABL_S	211	K211I	211::K	I	ATC	2.8102
PIK3R3_ABL_S	212	L212P	212::L	P	CCG	2.5721
PIK3R3_ABL_S	216	L216P	216::L	P	CCA	3.0683
PIK3R3_ABL_S	217	C217Y	217::C	Y	TAT	1.6359
PIK3R3_ABL_S	225	M225I	225::M	I	ATA	2.1503
PIK3R3_ABL_S	227	R227E	227::R	E	GAG	36.3429
PIK3R3_ABL_S	228	R228G	228::R	G	GGA	15.3473
PIK3R3_ABL_S	253	R253Q	253::R	Q	CAG	1.5651
PIK3R3_ABL_S	259	E259E	259::E	E	GAA	4.3178
PIK3R3_ABL_S	259	E259V	259::E	V	GTC	2.0151
PIK3R3_ABL_S	272	E272K	272::E	K	AAA	2.5538
PIK3R3_ABL_S	272	E272K	272::E	K	AAG	1.6134
PIK3R3_ABL_S	279	Q279K	279::Q	K	AAA	7.0538
PIK3R3_ABL_S	280	M280I	280::M	I	ATA	2.6445
PIK3R3_ABL_S	287	A287E	287::A	E	GAG	2.796
PIK3R3_ABL_S	290	A290V	290::A	V	GTA	2.9369
PIK3R3_ABL_S	292	M292S	292::M	S	AGC	1.4622
PIK3R3_ABL_S	293	R293A	293::R	A	GCT	10.7628
PIK3R3_ABL_S	294	S294F	294::S	F	TTT	2.2749
PIK3R3_ABL_S	294	S294V	294::S	V	GTT	1.712
PIK3R3_ABL_S	309	E309K	309::E	K	AAA	3.0153
PIK3R3_ABL_S	312	A312K	312::A	K	AAA	1.9985
PIK3R3_ABL_S	313	K313A	313::K	A	GCT	3.8175
PIK3R3_ABL_S	313	K313T	313::K	T	ACG	7.2735
PIK3R3_ABL_S	316	A316E	316::A	E	GAA	3.0979
PIK3R3_ABL_S	321	E321E	321::E	E	GAA	3.6155
PIK3R3_ABL_S	321	E321L	321::E	L	TTG	3.4942
PIK3R3_ABL_S	329	I329A	329::I	A	GCT	1.636
PIK3R3_ABL_S	329	I329K	329::I	K	AAA	1.8948
PIK3R3_ABL_S	334	I334E	334::I	E	GAA	2.2466
PIK3R3_ABL_S	334	I334K	334::I	K	AAA	2.876
PIK3R3_ABL_S	336	T336E	336::T	E	GAA	3.4168
PIK3R3_ABL_S	336	T336K	336::T	K	AAA	2.9844
PIK3R3_ABL_S	340	K340A	340::K	A	GCT	1.4598
PIK3R3_ABL_S	340	K340E	340::K	E	GAA	5.001
PIK3R3_ABL_S	340	K340L	340::K	L	TTG	1.5513
PIK3R3_ABL_S	344	E344K	344::E	K	AAG	4.0568
PIK3R3_ABL_S	365	A365K	365::A	K	AAA	2.5788
PIK3R3_ABL_S	373	Q373A	373::Q	A	GCT	4.5058
PIK3R3_ABL_S	379	R379R	379::R	R	CGT	1.4107
PIK3R3_ABL_S	381	A381M	381::A	M	ATG	8.417
PIK3R3_ABL_S	381	A381V	381::A	V	GTG	1.6025
PIK3R3_ABL_S	382	E382A	382::E	A	GCT	1.8877
PIK3R3_ABL_S	388	K388E	388::K	E	GAA	3.3155
PIK3R3_ABL_S	394	T394L	394::T	L	CTG	9.8619
PIK3R3_ABL_S	398	Y398L	398::Y	L	TTG	1.9624
PIK3R3_ABL_S	401	M401K	401::M	K	AAA	2.1719
PIK3R3_ABL_S	401	M401Q	401::M	Q	CAA	2.9148
PIK3R3_ABL_S	405	P405E	405::P	E	GAA	1.8504
PIK3R3_ABL_S	405	P405Q	405::P	Q	CAG	4.5805
PIK3R3_ABL_S	410	P410L	410::P	L	TTG	2.5637
PIK3R3_ABL_S	414	S414L	414::S	L	TTG	3.792
PIK3R3_ABL_S	415	F415K	415::F	K	AAA	2.7322
PIK3R3_ABL_S	417	L417K	417::L	K	AAA	1.7239
PIK3R3_ABL_S	431	M431A	431::M	A	GCT	2.2275
PIK3R3_ABL_S	439	E439E	439::E	E	GAA	2.3308
PIK3R3_ABL_S	486	G486S	486::G	S	AGT	2.2938
PIK3R3_ABL_S	497	P497L	497::P	L	TTG	3.3109
PIK3R3_ABL_S	498	Q498E	498::Q	E	GAA	1.9726
